# Supplementary material for: Voice of a woman: influence of interaction partner characteristics on cycle dependent vocal changes in women
Source: Front Psychol. 2024 Dec 13;15:1401158. doi: 10.3389/fpsyg.2024.1401158 (PMC11671799; doi:10.3389/fpsyg.2024.1401158)
Supplement: Supplementary file 1 [file Data_Sheet_1.XLSX]

## Sheet: Control condition (reading)
Participant	CyclePhase_1ovu2lut	Condition_1control2spoken	Sentence	MeanF0_Hz	F0_SD	F0_min	F0_max	HNR	Jitter	Shimmer	F1_Hz	F2_Hz	F3_Hz	F4_Hz	LoudnessSD_dB	CentreOfGravity_Hz
VH154	1	1	fass	215.86	41.0876	169.776	458.828	12.8067	0.0266452	0.0996779	737.405	1935.82	3028.71	4177.22	10.566	601.212
VH154	1	1	seife	210.908	19.4373	173.709	260.972	14.9937	0.0191367	0.0727017	832.9	2091.95	3206.04	4267.27	12.6413	490.412
VH154	1	1	gold	206.616	22.1524	150.611	261.509	13.8085	0.0202022	0.0761718	663.393	1905.91	3015.77	4150.61	12.7033	682.674
VH154	1	1	schlüssel	212.591	35.9535	91.3015	271.654	11.5921	0.0244317	0.111622	771.537	2136.16	3209.71	4215.28	11.5809	536.62
VH154	1	1	autor	206.634	14.4488	173.443	243.616	10.114	0.0281134	0.0869547	736.87	1924.02	3078.8	4164.97	11.603	776.365
VH154	1	1	biene	210.782	15.9728	183.396	245.56	18.8841	0.0189523	0.0670426	747.182	2046	3178.85	4236.56	14.1897	302.378
VH154	1	1	limonade	209.638	17.5297	173.799	250.678	17.0992	0.017812	0.0649716	753.605	2045.69	3171.98	4190.4	13.2616	347.984
VH154	1	1	postbote	210.055	20.4958	173.031	257.901	14.4131	0.0248233	0.0934674	771.432	2030.81	3198.7	4223.05	12.6898	446.028
VH154	1	1	hase	202.667	20.2929	148.965	241.903	13.8515	0.024389	0.073429	826.606	2002.57	3196.21	4269.89	13.2004	496.976
VH154	1	1	kundin	214.931	32.1736	154.965	263.827	14.8972	0.0313685	0.096471	638.722	1956.06	3049.46	4178.51	13.1479	328.28
VH154	1	1	nachricht	213.488	19.8979	183.715	260.345	12.8695	0.0266283	0.0782614	897.032	2233.29	3235.57	4247.89	12.4801	439.207
VH154	1	1	dienstmädchen	232.564	26.9634	178.954	281.097	13.1199	0.0296075	0.0740075	839.375	2199.17	3257.97	4353.35	12.6479	503.698
VH154	1	1	zug	233.692	66.2284	179.42	483.312	11.4975	0.0288585	0.105678	796.816	2036.24	3190.25	4308.9	11.071	1163.48
VH154	1	1	schiff	212.961	24.4803	112.035	266.093	12.4421	0.0216323	0.08034	883.855	2114.76	3209.73	4225.09	13.009	858.223
VH154	1	1	makler	208.645	20.6265	171.241	261.258	14.3207	0.0195907	0.0764369	724.29	1931.23	3078.31	4122.12	12.9131	370.98
VH154	1	1	ärztin	215.552	39.3871	105.54	411.121	9.75807	0.0297091	0.0926265	833.689	2126.5	3176.05	4240.66	10.84	630.511
VH154	1	1	wort	208.5	21.0511	172.419	273.589	13.6176	0.0209285	0.0710213	730.154	2053.98	3195.91	4261.58	12.6728	583.212
VH154	1	1	postfrau	214.406	22.5449	171.666	265.465	13.4024	0.0201055	0.0878844	732.695	1961.85	3141.4	4203.58	12.0196	622.046
VH154	1	1	buch	216.425	31.1226	153.459	299.908	10.0065	0.0287959	0.0982634	892.606	2035.74	3184.78	4285.77	12.0751	1176.62
VH154	1	1	wasser	203.27	19.6256	169.077	250.26	10.7437	0.0224071	0.0844472	821.448	1983.61	3121.55	4244.58	12.4871	1115.24
VH154	1	1	richter	201.632	23.877	153.847	268.209	12.1754	0.0195532	0.0693647	780.075	2143.41	3254.51	4289.83	12.0642	618.386
VH154	1	1	eltern	205.559	25.7277	110.297	253.106	13.9716	0.0199488	0.0792985	761.094	2158.8	3237.21	4280.75	11.8604	511.197
VH154	1	1	schaf	211.667	45.0041	157.711	427.007	10.8819	0.0218984	0.0782328	788.264	1971.18	3067.82	4188.57	12.0518	878.807
VH154	1	1	fahrer	205.564	18.2715	157.209	253.978	16.8813	0.0203907	0.0685062	762.914	1911.47	3136.54	4192.94	13.0889	365.487
VH154	2	1	wasser	209.298	23.2527	171.748	257.178	12.1917	0.0338127	0.104554	689.852	1912.9	3087.67	4214.99	12.3407	1014.47
VH154	2	1	kundin	211.785	27.5832	156.564	254.218	17.417	0.0185654	0.0766976	568.621	1977.92	3042.3	4248.01	12.4629	317.877
VH154	2	1	ärztin	208.885	18.9637	155.869	253.877	11.5885	0.0313694	0.122479	809.427	2088.92	3173.21	4275.18	11.78	940.441
VH154	2	1	gold	195.622	23.6242	151.307	240.053	15.2205	0.0212836	0.0751325	660.021	1910.15	3073.4	4112.27	11.604	561.38
VH154	2	1	postbote	202.445	18.2077	171.645	246.856	15.3152	0.0224759	0.0962163	668.582	1943.19	3118.06	4213.84	12.8927	386.185
VH154	2	1	autor	209.493	58.2997	144.035	493.726	11.8854	0.0329109	0.0832395	759.671	1942.54	3116.02	4253.56	12.4131	680.562
VH154	2	1	hase	185.368	17.5282	145.697	235.133	13.2632	0.0247453	0.094769	703.496	1908.19	3125.36	4219.51	12.4695	501.811
VH154	2	1	buch	200.403	22.8401	161.21	278.734	12.593	0.0221146	0.0875536	859.982	2030.52	3234.52	4241.25	12.5837	506.352
VH154	2	1	biene	203.051	17.3453	174.172	243.042	18.9682	0.021975	0.0671652	599.005	2003.93	3114.01	4259.36	13.3454	288.708
VH154	2	1	postfrau	196.138	26.859	140.945	235.509	12.5888	0.0260645	0.101643	679.912	1926.07	3171.67	4146.04	11.988	485.377
VH154	2	1	zug	216.718	72.2141	147.951	498.814	10.6099	0.031065	0.116953	777.788	2025.41	3209.53	4293.68	12.2174	1157.45
VH154	2	1	wort	197.764	20.3277	161.45	260.139	14.4709	0.0248108	0.0875501	603.465	2026.75	3143.68	4253.75	13.5402	541.014
VH154	2	1	limonade	203.883	57.9001	152.348	475.895	16.8518	0.0223252	0.0809852	751.896	1982.84	3146.7	4179.09	12.6337	345.94
VH154	2	1	eltern	215.588	45.3583	169.674	497.148	14.0014	0.0213162	0.0967619	696.606	2096.82	3115.12	4219.96	11.8903	443.158
VH154	2	1	dienstmädchen	223.522	21.1933	183.664	264.468	13.5372	0.020738	0.0687705	765.14	2270.6	3337.89	4393.75	13.3247	460.017
VH154	2	1	schlüssel	216.771	28.9218	172.485	308.705	11.6255	0.022026	0.0886962	633.221	2118.05	3127.09	4203.46	12.022	523.284
VH154	2	1	richter	206.687	23.627	162.581	272.997	12.0658	0.024403	0.0966111	671.294	2097.73	3197.64	4265.57	11.6572	461.281
VH154	2	1	schaf	206.127	26.6326	155.412	270.769	13.3175	0.0234327	0.0871899	807.11	2002.36	3194.87	4203.36	12.3542	800.018
VH154	2	1	seife	199.052	16.5793	172.394	253.756	14.4309	0.017124	0.0676868	692.986	2049.04	3140.99	4241.86	12.6076	448.005
VH154	2	1	schiff	207.733	26.4174	145.154	254.628	13.0041	0.0204684	0.0858319	789.434	2063.66	3174.47	4180.33	12.7494	521.738
VH154	2	1	nachricht	209.309	47.8447	101.533	482.788	14.8064	0.0212956	0.0733063	828.627	2179.12	3248.81	4279.84	13.6382	418.442
VH154	2	1	fass	204.271	40.5594	158.907	483.803	13.3586	0.0259192	0.0961858	646.782	1965.94	3107.57	4228.77	10.911	714.737
VH154	2	1	fahrer	198.591	20.1423	153.221	241.171	17.1773	0.0226226	0.0652038	603.815	1845.19	3017.85	4125.79	12.7125	370.15
VH154	2	1	makler	202.461	20.1816	106.648	244.209	13.8184	0.0221526	0.0824783	759.221	1976.76	3096.27	4185.49	12.3815	426.553
VH157	1	1	fahrer	181.683	18.9382	155.273	229.759	16.966	0.0186376	0.0655703	887.99	2042.39	3149.28	4266.84	15.4016	657.185
VH157	1	1	seife	185.435	13.552	157.953	233.301	15.7422	0.0183774	0.0734915	939.033	2150.12	3176.77	4303.51	15.3449	694.923
VH157	1	1	gold	172.664	14.8144	152.969	229.038	15.2929	0.023523	0.0797935	808.639	2019.56	3143.3	4268.41	14.5945	467.232
VH157	1	1	postbote	190.429	47.2537	149.936	462.063	14.5229	0.0324111	0.0979352	772.754	1984.07	3087.62	4241.59	13.3655	472.382
VH157	1	1	hase	176.921	17.6594	153.905	238.68	16.755	0.0224981	0.0728047	823.615	2094.89	3050.44	4219.1	15.4915	565.094
VH157	1	1	limonade	177.159	15.2028	149.006	234.003	16.6243	0.0218922	0.0793664	870.726	2082.03	3176.45	4277.73	15.1216	536.133
VH157	1	1	nachricht	196.811	60.0708	157.134	481.382	11.0631	0.0291635	0.100583	987.577	2206.31	3195.13	4348.54	15.1463	607.424
VH157	1	1	schaf	176.191	16.5146	150.044	224.057	12.8372	0.0311054	0.0949767	884.949	1992.19	3085.07	4192.58	14.7754	710.423
VH157	1	1	biene	187.493	52.3136	93.5	484.174	18.022	0.0215413	0.0687471	821.546	2042.65	3129.14	4239.48	16.1942	320.937
VH157	1	1	dienstmädchen	192.384	44.5464	157.3	482.766	13.3601	0.0267188	0.0811707	893.593	2177.82	3149.27	4348.44	14.6451	548.882
VH157	1	1	ärztin	190.302	57.2591	148.951	485.838	12.9265	0.0168419	0.0836537	868.473	2107.88	3099.44	4266.81	14.1263	574.735
VH157	1	1	kundin	184.653	24.404	147.474	277.611	18.6734	0.0245109	0.0668021	807.049	2012.21	3175.43	4378.96	15.3501	362.11
VH157	1	1	makler	175.821	16.323	149.657	233.299	15.1312	0.0209726	0.0709005	789.926	1957.53	3026.81	4218.94	14.7818	567.351
VH157	1	1	wort	171.451	18.0816	144.973	242.732	11.6278	0.0321122	0.0888337	818.891	2096.14	3088.27	4233.01	13.9738	519.779
VH157	1	1	schlüssel	185.418	21.1541	142.822	258.64	13.66	0.0271891	0.0824068	920.443	2097.3	3064.68	4223.33	14.5652	526.375
VH157	1	1	postfrau	178.649	21.1644	145.302	245.741	12.6321	0.0299254	0.111005	854.682	2014.64	3074.2	4202.97	14.9128	583.819
VH157	1	1	wasser	195.627	21.1953	160.942	257.196	13.53	0.0262523	0.10208	875.931	2001.67	3113.81	4248.8	15.1292	701.635
VH157	1	1	autor	188.254	60.3104	105.084	499.679	12.9323	0.0241629	0.0858882	844.699	1983.39	3036.75	4158.06	15.1341	688.107
VH157	1	1	fass	175.307	31.033	106.797	484.04	15.3676	0.0211935	0.087539	783.444	1957.59	3088.69	4237.59	14.0091	698.064
VH157	1	1	schiff	182.493	46.8983	143.009	484.985	13.0797	0.0175649	0.0789891	868.325	2097.44	3116.72	4229.1	15.6761	681.248
VH157	1	1	richter	181	45.5181	138.029	489.064	13.9633	0.0272621	0.0756708	824.31	2116.86	3113.49	4282.63	15.7466	481.99
VH157	1	1	zug	192.474	22.1901	104.133	250.129	10.0271	0.0255563	0.078552	898.015	2036.51	3153.15	4274.75	15.1125	526.735
VH157	1	1	eltern	188.812	51.5405	106.85	482.692	13.0849	0.0253828	0.103454	894.544	2132.7	3181.9	4291.68	14.1119	624.899
VH157	1	1	buch	176.187	21.7479	140.254	227.636	13.9259	0.0252115	0.0859372	912.406	2013.67	3067.41	4329.57	14.275	573.426
VH157	2	1	fass	187.258	14.0218	102.661	251.13	16.3641	0.0288571	0.0696686	670.554	1935.66	3015.09	4262.42	11.226	524.703
VH157	2	1	wort	189.199	12.9	162.517	252.17	15.6356	0.0208952	0.0754142	608.186	1915.89	2992.92	4134.46	12.8426	462.758
VH157	2	1	kundin	186.154	12.9731	161.909	235.453	18.0919	0.024642	0.0861637	582.931	1958.53	2981.16	4189.53	12.8694	424.493
VH157	2	1	makler	188.413	48.5616	104.616	498.312	15.6332	0.0213153	0.0759647	622.628	1860.84	2923.25	4059.89	11.6925	526.817
VH157	2	1	ärztin	191.082	29.2616	148.325	410.239	13.5488	0.0265889	0.0694408	736.099	2076.26	3076.47	4147.59	12.5096	456.229
VH157	2	1	gold	173.582	13.4096	101.605	197.293	16.4909	0.0153865	0.0598601	698.629	1932.71	3033.59	4177.37	13.1268	495.737
VH157	2	1	hase	177.826	12.7901	157.855	242.256	17.3185	0.0175388	0.0615276	713.021	2006.77	3030.2	4161.04	13.0889	561.006
VH157	2	1	eltern	185.683	45.6826	141.518	454.791	13.1257	0.0307476	0.0929016	606.648	2001.56	3002.5	4097.53	11.2094	532.712
VH157	2	1	nachricht	210.056	57.6323	148.632	497.132	13.1102	0.026022	0.0818322	848.765	2189.65	3205.28	4264.01	13.6576	606.3
VH157	2	1	wasser	183.751	16.33	136.373	234.626	9.08342	0.0290679	0.111212	731.576	1907.03	3064.65	4211.8	13.4313	714.815
VH157	2	1	postfrau	187.205	42.1667	150.553	483.149	14.2437	0.0217818	0.0721118	705.75	1955.36	3011.93	4183.71	13.7685	583.624
VH157	2	1	dienstmädchen	198.007	56.4549	160.998	479.178	13.5297	0.024319	0.0617504	741.543	2189.77	3142.24	4361.95	12.8382	486.621
VH157	2	1	fahrer	184.071	14.9277	159.313	229.977	19.5735	0.016358	0.0551373	732.462	1921.94	2964.24	4084.77	15.173	545.189
VH157	2	1	zug	183.939	14.3791	150.506	242.884	13.0894	0.0242557	0.0735976	720.587	1915.48	3013.41	4184.61	14.1415	503.318
VH157	2	1	schaf	184.236	16.7111	148.878	238.284	13.8473	0.0258864	0.0779035	764.39	1908.64	3062.27	4217.61	14.4596	707.14
VH157	2	1	schiff	181.415	13.3306	156.92	230.871	13.533	0.0190584	0.076298	755.473	2044.46	3127.82	4115.17	11.7149	667.008
VH157	2	1	buch	180.795	20.7946	102.389	238.122	13.157	0.028321	0.0921907	857.052	2005.17	3126.93	4297.51	13.8915	509.075
VH157	2	1	seife	185.742	16.2392	162.471	256.907	15.7282	0.0175361	0.0739801	718.188	2120.66	3058.14	4140.12	14.5509	637.24
VH157	2	1	limonade	185.698	13.4948	166.068	265.509	18.5826	0.0159283	0.0526119	702.791	1960.07	3062.2	4163.14	14.2007	492.066
VH157	2	1	postbote	195.333	19.8835	155.561	259.578	17.1955	0.0294287	0.0723068	633.353	1949.93	3090.85	4170.92	14.1398	496.654
VH157	2	1	biene	185.088	17.4494	157.999	231.142	19.4659	0.0202483	0.0569378	624.184	1997.35	3059.89	4129.95	14.5241	381.621
VH157	2	1	richter	198.553	59.16	155.195	493.181	17.2061	0.0174841	0.0730496	730.789	2081.98	3115.23	4194.91	12.2516	452.875
VH157	2	1	schlüssel	199.936	45.7841	160.804	498.576	15.1025	0.0214725	0.0807672	741.717	2065.05	3082.39	4230.23	14.0756	521.747
VH157	2	1	autor	175.777	16.2767	146.467	225.198	11.2136	0.0274617	0.0797964	792.136	1904.7	3015.06	4206.96	14.8603	695.309
VH158	1	1	kundin	223.756	34.4533	154.381	287.975	11.0559	0.0424822	0.0773236	585.385	1957.04	2915.04	4166.86	9.65912	506.356
VH158	1	1	schlüssel	196.926	66.6019	102.32	279.155	5.15058	0.0419781	0.199065	729.335	2108.27	2956.1	4129.49	9.97026	1646.32
VH158	1	1	richter	216.453	36.1071	106.396	297.939	6.79876	0.0406227	0.116235	614.08	2099.33	2990.39	4202.89	8.8229	1797.64
VH158	1	1	makler	188.584	59.5773	88.7383	276.06	5.49406	0.04227	0.124408	648.711	1952.6	2843.18	4179.61	8.39606	928.24
VH158	1	1	nachricht	164.526	56.9428	100.6	265.713	4.77264	0.0412532	0.104989	880.188	2156.4	3076.92	4281.01	9.81565	1063.34
VH158	1	1	schiff	184.798	50.7435	88.3565	291.539	5.15588	0.0557335	0.120612	775.59	2144.12	3073.25	4157.92	8.17614	2470.67
VH158	1	1	autor	198.531	59.5042	100.058	284.682	5.82017	0.0263323	0.0824442	775.683	1953.37	2868.41	4151.2	9.89014	994.507
VH158	1	1	seife	181.619	54.7188	100.149	261.45	3.22515	0.0346951	0.121675	844.027	2141.99	3124.98	4275.1	10.2244	1137.34
VH158	1	1	zug	206.573	63.8452	100.92	301.077	4.09697	0.0336575	0.105286	768.568	2000.46	2954.61	4229.79	10.2049	1994.93
VH158	1	1	ärztin	162.775	67.1439	90.5238	355.141	5.27404	0.0277643	0.108816	848.475	2179.86	3090.38	4296.77	10.0732	1940.67
VH158	1	1	dienstmädchen	205.081	80.225	100.139	481.277	6.64192	0.0290535	0.0928788	780.961	2267.44	3165.87	4339.55	9.87597	1439.69
VH158	1	1	postbote	204.757	71.7005	100.763	297.005	3.82088	0.0490073	0.158083	705.292	2081.84	2973.84	4175.79	9.45458	867.916
VH158	1	1	wort	178.772	54.2575	100.351	267.991	5.46567	0.0381226	0.133425	686.933	2029.42	2946.39	4188.3	10.4357	1629.22
VH158	1	1	biene	191.821	59.8737	101.415	269.204	9.36901	0.0341337	0.0886697	586.592	2036.44	2971.84	4151.19	10.0246	551.598
VH158	1	1	eltern	226.16	73.6965	108.247	490.562	6.98518	0.0350578	0.121175	646.581	2069.84	2873.21	4218.37	9.34592	1281.86
VH158	1	1	schaf	201.936	47.4566	103.181	278.153	4.37505	0.030562	0.101951	736.662	1966.07	2911.53	4200.64	10.1077	2976.44
VH158	1	1	fahrer	185.415	53.4035	100.293	267.443	7.87323	0.0383526	0.127672	633.232	1976.66	2904.06	4146.12	9.40243	651.838
VH158	1	1	wasser	179.18	60.6736	100.731	297.551	4.38739	0.039919	0.128944	720.742	1980.18	3017.72	4317.94	9.21807	2154.37
VH158	1	1	limonade	186.909	51.5914	88.7321	325.003	8.9643	0.0262633	0.106687	704.237	2043.86	3101.02	4273.06	9.8779	873.14
VH158	1	1	postfrau	201.569	53.5013	91.5311	277.223	3.87807	0.0374825	0.105751	683.381	2047.84	2953.62	4169.6	9.88959	1459.05
VH158	1	1	hase	194.273	46.8574	87.8616	273.762	7.49232	0.0310142	0.128117	558.461	2022.13	2828.92	4194	9.00254	2318.68
VH158	1	1	gold	205.403	27.2371	160.543	284.847	7.36356	0.0480075	0.123135	644.864	2014.69	2953.94	4204.74	9.8314	1679.99
VH158	1	1	fass	200.26	91.8182	100.535	497.34	5.32489	0.0539582	0.153372	580.611	1962.19	2852.89	4191.22	8.58394	2461.01
VH158	1	1	buch	239.427	52.5669	100.706	349.225	4.18601	0.0594588	0.170255	827.287	1972.8	2954.18	4276.56	10.0002	2474.04
VH158	2	1	eltern	217.47	84.5633	105.515	494.003	7.88455	0.0307149	0.127877	725.64	2093.69	2941.46	4219.78	9.74306	1119.76
VH158	2	1	postbote	231.62	23.6908	199.774	303.779	10.9011	0.0327944	0.101609	646.125	2037.02	2926.01	4077.08	10.6556	795.718
VH158	2	1	gold	226.975	59.697	177.567	498.781	10.3919	0.0306027	0.103294	607.948	1957.54	2909.51	4070.07	10.1003	1033.24
VH158	2	1	fahrer	217.794	26.4936	156.943	271.157	11.2786	0.0324135	0.099938	601.824	1922.09	2790.28	4019.52	9.70058	448.969
VH158	2	1	fass	206.91	40.4233	93.1854	279.825	7.13934	0.048054	0.118262	580.457	1936.36	2828.83	4103.03	8.84716	2358.55
VH158	2	1	wort	210.401	35.0311	100.243	283.859	7.55335	0.0339794	0.0946698	677.772	2009.39	2939.57	4210.69	10.4546	1605.92
VH158	2	1	makler	220.135	34.8795	100.888	291.361	8.84959	0.0395688	0.109174	650.932	1899.03	2865.46	4113.15	9.7331	957.241
VH158	2	1	seife	210.638	52.8912	88.6881	497.251	6.82161	0.0349712	0.0849711	729.888	2147.58	2982.9	4229.58	10.421	1142.37
VH158	2	1	nachricht	209.973	23.6265	177.913	284.463	5.90325	0.0421275	0.125886	826.808	2191.71	3088.49	4224.28	10.3737	1545.51
VH158	2	1	limonade	211.49	72.2626	118.075	501.118	12.1724	0.0287568	0.0851808	719.11	2067.62	3127.51	4216.83	8.59757	1310.2
VH158	2	1	ärztin	191.451	62.8274	100.074	296.501	5.268	0.043382	0.10954	786.754	2158.78	3104.46	4185.4	8.33166	2232.51
VH158	2	1	schaf	184.651	44.6618	103.032	257.357	8.19857	0.0316377	0.0942656	754.29	1951.13	2969.45	4078.59	9.99184	2369.67
VH158	2	1	kundin	224.009	90.5128	94.2689	495.531	8.89407	0.0423866	0.109048	606.629	1952.4	2869.16	4151.51	9.31119	582.72
VH158	2	1	richter	210.267	48.1329	94.0789	290.278	5.55673	0.0454358	0.13444	657.903	2068.16	3085.6	4177.78	9.15703	1155.57
VH158	2	1	wasser	221.732	25.7661	171.304	280.676	4.68183	0.0452856	0.123639	699.695	1917.01	2950.98	4193.2	9.85259	2352.2
VH158	2	1	buch	235.825	54.8199	157.854	393.998	5.15979	0.0536936	0.15132	806.906	1933.46	2960.77	4220.19	10.4864	1887.81
VH158	2	1	biene	227.928	69.9165	114.641	492.802	12.6684	0.0355564	0.0903002	582.289	1927.98	2840.93	4052.99	10.5637	400.065
VH158	2	1	schiff	213.822	36.0701	102.913	268.265	6.26536	0.029999	0.110412	794.237	2091.84	3008.43	4057.74	8.51138	2003.47
VH158	2	1	zug	224.662	65.0186	108.537	460.595	6.47584	0.0243431	0.0751979	801.655	2003.14	3041.11	4191.57	11.3914	2210.45
VH158	2	1	schlüssel	232.94	58.8053	102.411	431.99	3.89439	0.0580036	0.172015	746.417	2081.17	2982.58	4104.75	10.0403	1839.05
VH158	2	1	hase	209.491	64.0816	102.393	507.593	6.38536	0.0328961	0.104651	635.25	1954.62	2868.91	4062.64	8.67722	1447.12
VH158	2	1	postfrau	219.769	46.8507	108.348	305.36	5.76355	0.0345298	0.121492	702.05	1965.97	2953.52	4121.87	9.74716	1542.76
VH158	2	1	dienstmädchen	201.686	66.8046	101.141	285.58	6.18756	0.0391454	0.104326	852.173	2226.77	3148.32	4333.11	8.9402	1844.16
VH158	2	1	autor	243.364	76.8439	104.007	499.351	5.55087	0.042807	0.0990072	799.815	1980.9	2981.92	4162.02	11.229	1552.9
VH160	1	1	dienstmädchen	234.96	37.9555	101.439	317.413	13.6868	0.0198612	0.0700241	784.196	2172.53	3301.55	4380.17	10.8466	826.363
VH160	1	1	schlüssel	218.057	40.1716	100.319	331.711	12.134	0.0247661	0.103205	740.944	2169.37	3230.86	4247.58	10.6927	825.051
VH160	1	1	wort	192.94	36.1809	90.8404	258.8	12.5668	0.02721	0.0975065	753.672	1976.46	3104.37	4254.52	12.2253	690.134
VH160	1	1	fahrer	201.225	18.5697	178.133	246.104	17.5546	0.0160225	0.0751159	691.243	1836.32	3063.65	4085.13	11.0516	449.903
VH160	1	1	zug	215.152	44.5987	105.741	343.895	9.9468	0.0279686	0.0821926	832.63	1997.36	3174.38	4217.26	11.7075	944.746
VH160	1	1	biene	215.975	21.8118	183.846	266.194	19.5136	0.0147416	0.0570141	580.055	2043.63	3158.32	4195.05	12.8134	310.171
VH160	1	1	postfrau	214.603	21.6877	176.343	267.288	14.2908	0.0289575	0.0796036	767.014	1972.64	3132.92	4249.35	11.4917	706.308
VH160	1	1	gold	198.223	34.7421	96.2151	249.578	15.5664	0.0147505	0.0682088	802.348	1961.82	3226.32	4276.34	12.1282	656.795
VH160	1	1	eltern	212.414	38.2467	100.693	310.965	13.9288	0.0231599	0.0997047	764.854	2039.97	3100.15	4289.83	12.2096	596.715
VH160	1	1	limonade	206.872	29.2697	91.7027	270.282	17.556	0.0144253	0.0573797	617.448	2005.35	3217.11	4262.53	10.2501	408.72
VH160	1	1	wasser	197.911	30.8311	101.68	285.37	11.8832	0.0377717	0.113833	888.52	1992.12	3246.53	4345.41	11.4088	683.936
VH160	1	1	seife	191.587	33.4799	90.5171	251.736	14.0974	0.0182096	0.073641	805.081	2156.98	3227.77	4322.95	12.525	557.321
VH160	1	1	richter	209.904	27.8347	101.787	297.822	12.8889	0.0255432	0.0856905	736.39	2151.84	3226.92	4285.24	10.6068	585.751
VH160	1	1	hase	206.634	16.2426	180.004	265.256	15.5731	0.0193841	0.083366	674.98	2078.61	3214.61	4234.56	10.4829	508.025
VH160	1	1	fass	206.286	20.3561	177.088	274.476	12.8846	0.0334841	0.111519	784.607	1962.43	3174.47	4319.39	10.6866	590.424
VH160	1	1	schaf	204.326	21.0741	118.831	242.965	12.0496	0.0246517	0.0877295	815.059	1977.33	3162.52	4229.41	10.6424	1098.71
VH160	1	1	ärztin	214.32	64.9718	95.1987	493.83	12.9837	0.0227683	0.0900265	825.337	2208.53	3225.4	4304.17	11.0856	707.738
VH160	1	1	postbote	219.383	28.1585	184.7	301.409	14.236	0.0336778	0.107851	705.243	2016.5	3146.38	4234.75	10.8706	482.708
VH160	1	1	schiff	203.801	31.6604	97.9579	283.939	12.8722	0.0221745	0.0870586	765.097	2135.19	3211.96	4271.87	8.61664	1204.05
VH160	1	1	makler	201.792	36.3445	97.7498	293.046	14.969	0.0258391	0.0830945	696.564	1858.76	3127.81	4289.8	10.5785	456.132
VH160	1	1	kundin	217.157	28.238	177.56	275.94	18.7305	0.0215186	0.0659969	669.213	1972.78	3107.36	4243.56	11.8214	343.849
VH160	1	1	autor	199.573	40.0929	100.648	276.706	11.6151	0.024982	0.0831051	814.868	1972.68	3147.12	4303.39	12.3161	665.272
VH160	1	1	nachricht	188.428	52.6565	90.228	255.935	9.83349	0.0207905	0.0903883	839.374	2139.38	3270.07	4341.79	12.1566	615.656
VH160	1	1	buch	207.693	34.2778	93.8054	271.244	9.98761	0.0395817	0.110884	881.141	2034.3	3248.6	4364.93	11.3734	828.903
VH160	2	1	gold	216.712	22.2571	184.752	271.674	16.2005	0.0206708	0.0779254	799.927	2049.56	3248.65	4312.16	11.9906	572.368
VH160	2	1	ärztin	229.147	56.9497	102.2	485.946	11.8543	0.025627	0.0814072	807.712	2150.34	3229.2	4290.97	12.7134	520.035
VH160	2	1	eltern	225.452	55.0728	91.8624	499.332	13.5361	0.0255239	0.0872153	823.725	2129.12	3189.54	4319.43	12.6718	622.784
VH160	2	1	seife	217.1	21.4106	185.208	278.271	14.4736	0.0228651	0.068243	848.728	2182.17	3229.65	4284.51	13.5859	619.973
VH160	2	1	schlüssel	239.849	39.9605	183.391	392.032	12.1045	0.0287857	0.0874019	726.48	2088.18	3198.26	4261.8	11.4238	671.897
VH160	2	1	schiff	207.099	22.9991	183.023	275.6	12.7904	0.0242811	0.0870492	754.67	2065.98	3226.73	4224.44	10.722	774.426
VH160	2	1	dienstmädchen	239.829	29.5071	175.893	299.445	13.3808	0.029593	0.0801086	687.597	2165.38	3269.02	4270.42	11.6478	713.969
VH160	2	1	postfrau	209.25	29.9406	126.258	292.435	14.7911	0.0240549	0.0898038	685.84	1943.84	3105.87	4175.62	11.4865	554.881
VH160	2	1	schaf	212.929	22.0794	184.235	259.705	12.8435	0.0277878	0.100426	790.946	2006.82	3229.19	4229.99	10.559	1060.72
VH160	2	1	makler	217.386	29.0423	93.8211	300.697	14.792	0.0244429	0.0986439	733.256	1853.51	3151.89	4257.85	11.3091	480.537
VH160	2	1	autor	222.358	18.4883	188.327	262.48	12.2979	0.0305214	0.0758339	807.681	2035.26	3188.09	4282.16	11.8883	775.512
VH160	2	1	richter	237.092	49.547	117.443	443.152	11.8433	0.0250495	0.083224	789.83	2158.07	3191.88	4293.38	10.5242	735.452
VH160	2	1	fass	205.415	35.1227	89.5641	253.839	12.4131	0.0268663	0.0921335	683.699	1801.92	3012.89	4194.14	10.5919	723.244
VH160	2	1	wasser	229.086	26.0696	200.683	339.869	13.1645	0.0309949	0.103673	788.781	1835.07	3114.67	4238.97	10.7046	976.041
VH160	2	1	postbote	225.798	25.191	181.245	301.742	14.2003	0.0331743	0.0935382	725.275	2044.57	3137.84	4280.01	12.4911	522.763
VH160	2	1	nachricht	222.677	32.8482	102.694	308.225	11.6289	0.0217794	0.0604715	810.803	2172.67	3287.31	4280.55	12.3102	709.19
VH160	2	1	limonade	217.524	30.195	105.092	275.945	15.8382	0.020629	0.0606201	730.787	2016.82	3163.91	4186.17	12.6577	449.855
VH160	2	1	biene	227.766	22.2637	188.194	273.9	18.6137	0.0181929	0.0521667	559.155	1980.87	3130.91	4200.45	12.5136	303.964
VH160	2	1	hase	217.631	20.9621	183.15	305.232	15.4269	0.0210277	0.0595513	699.762	2090.04	3166.84	4253.65	12.3402	477.675
VH160	2	1	wort	204.586	47.5601	99.8234	331.569	12.2723	0.0256242	0.103724	754.079	1965.11	3111.49	4273.41	12.1887	780.909
VH160	2	1	kundin	227.304	34.3821	186.132	301.863	19.4395	0.0213209	0.0603906	592.688	1865.34	2990.21	4106.77	10.6608	303.272
VH160	2	1	buch	200.511	50.3965	89.1344	288.925	10.5188	0.0277974	0.0876267	856.613	1971.21	3134.67	4218.91	11.4196	871.885
VH160	2	1	fahrer	216.07	26.1105	166.112	279.289	17.2278	0.0215514	0.0734065	632.265	1884.85	3059.83	4085.48	10.511	544.947
VH160	2	1	zug	228.825	26.6129	188.015	287.158	10.5085	0.0292874	0.0887619	817.882	1986.97	3152.73	4245.13	11.2165	911.776
VH162	1	1	seife	225.213	23.0107	181.636	284.674	14.7214	0.0181963	0.0666088	600.208	1977.43	2940.12	4126.82	11.4363	574.613
VH162	1	1	richter	217.163	23.8299	178.265	283.196	13.6415	0.0255799	0.0809648	577.811	2049.26	3074.8	4226.4	9.6421	427.877
VH162	1	1	postbote	218.091	19.7545	184.367	259.559	17.212	0.0267353	0.0935341	581.935	1992.19	3071.03	4120.34	11.4529	348.973
VH162	1	1	postfrau	218.929	21.5584	184.109	272.229	16.3013	0.0239326	0.0867254	605.246	1942.14	2983.17	4173.96	12.136	376.19
VH162	1	1	fahrer	214.304	20.6509	182.531	262.244	19	0.0186357	0.0548274	565.644	1812.1	2808.79	4102.27	11.0609	343.214
VH162	1	1	schiff	210.813	21.9717	166.954	258.193	14.1553	0.0248791	0.0806005	759.431	2076.94	3038.11	4253.02	10.1859	519.222
VH162	1	1	biene	220.523	19.2939	186.718	259.837	19.9254	0.020043	0.0603273	530.504	1991.3	2997.13	4093.97	10.6187	271.861
VH162	1	1	gold	210.192	19.6897	179.905	264.501	17.478	0.0216268	0.0566289	628.232	1905.66	2951.01	4177.63	11.2593	457.56
VH162	1	1	schaf	214.6	20.7043	172.943	259.749	13.4877	0.0245267	0.0867049	756.868	1936.58	3071.48	4200.73	10.5959	773.717
VH162	1	1	hase	210.525	17.4704	180.463	268.836	16.7864	0.0168928	0.0716899	536.506	2006.77	2943.95	4136.12	9.16768	436.275
VH162	1	1	schlüssel	237.379	47.7462	176.011	462.629	13.0055	0.0282649	0.0877984	624.978	2080.95	3137.16	4205.15	10.3681	853.376
VH162	1	1	zug	218.348	23.6728	176.767	262.156	13.2323	0.023318	0.0779332	684.969	1934.67	3062.55	4174.03	12.1362	649.954
VH162	1	1	eltern	208.075	37.0211	98.7878	275.925	13.7763	0.0200078	0.0914775	634.798	2065.1	2959.07	4256.94	9.3705	485.019
VH162	1	1	limonade	212.284	14.8222	179.067	263.262	18.056	0.0190693	0.0570115	652.112	2090.63	3151	4190.57	10.659	385.518
VH162	1	1	kundin	211.545	23.7076	181.6	269.819	20.7287	0.0176522	0.060046	443.136	1895.27	2965.54	4169.65	8.8958	275.162
VH162	1	1	wasser	213.769	23.0295	173.669	293.151	11.6438	0.031818	0.0942119	690.735	1918.61	3076.39	4214.07	10.6617	742.318
VH162	1	1	dienstmädchen	220.7	24.0215	182.897	287.703	15.8844	0.0229462	0.0672886	641.513	2134.73	3067.53	4302.35	11.4359	514.483
VH162	1	1	ärztin	210.478	27.3665	101.403	272.023	12.7202	0.0267107	0.0822586	746.643	2179.38	3102.26	4310.29	8.8897	826.639
VH162	1	1	autor	229.597	52.3857	183.611	498.831	12.0794	0.0240819	0.0713587	740.383	1898.84	2993.96	4259.29	12.4304	637.733
VH162	1	1	nachricht	218.246	14.2641	193.379	260.974	14.9428	0.0225525	0.0784043	811.948	2175.99	3174.47	4289.17	12.188	502.537
VH162	1	1	fass	206.279	31.6255	173.143	435.819	14.965	0.0203344	0.0799726	588.591	1977.42	2916.79	4209.5	9.17735	409.276
VH162	1	1	wort	203.437	11.6559	184.196	240.567	14.8352	0.024377	0.0801554	614.821	1996.1	2988.1	4225.5	10.9353	498.424
VH162	1	1	makler	208.789	16.9761	175.024	252.846	16.0285	0.0247034	0.0823718	576.71	1842.68	2912.78	4157.21	10.0189	354.799
VH162	1	1	buch	212.268	17.33	176.541	243.789	12.2831	0.0306064	0.0803621	670.22	1925.16	3024.21	4264.42	10.9292	509.429
VH162	2	1	autor	225.508	51.9308	172.089	439.216	9.67934	0.0354282	0.102556	706.024	1977.15	2995.8	4235.63	10.2024	707.79
VH162	2	1	eltern	210.724	25.7189	99.6922	276.648	11.5861	0.0243779	0.0877176	655.094	2095.68	2947.45	4213.26	10.4708	755.494
VH162	2	1	postfrau	209.966	18.505	177.621	249.939	14.461	0.0290988	0.0907644	548.812	1927.76	2866.21	4085.68	11.3059	567.411
VH162	2	1	dienstmädchen	228.5	19.6727	178.838	318.485	16.9674	0.0204202	0.0787101	692.339	2158.4	3082.39	4281.79	12.4463	459.472
VH162	2	1	nachricht	231.232	45.3425	196.757	465.517	14.4879	0.0266311	0.078739	738.477	2148.22	3142.24	4255.57	12.0927	404.194
VH162	2	1	seife	215.848	14.8601	196.621	258.597	15.851	0.0219023	0.0644944	583.823	2024.8	2904.56	4138.06	12.5951	461.387
VH162	2	1	schlüssel	228.21	45.3414	176.394	479.574	13.3598	0.0250307	0.0945211	625.917	2069.23	2965.06	4297.26	11.4299	824.604
VH162	2	1	postbote	220.766	20.2426	182.485	274.435	15.791	0.0219373	0.092042	569.112	1982.06	2981.89	4164.48	11.8478	422.199
VH162	2	1	biene	213.345	18.3902	179.212	251.042	20.1933	0.0194942	0.0637182	472.445	2005.52	3003.91	4216.19	10.2353	273.176
VH162	2	1	richter	211.084	34.2561	112.323	271.27	12.1948	0.0199288	0.101155	681.462	2050.36	3091.7	4250.1	10.681	485.719
VH162	2	1	fahrer	206.128	22.1828	173.033	267.661	19.0535	0.0187191	0.0547976	508.577	1775.1	2751.32	4154.31	10.1252	330.398
VH162	2	1	buch	217.282	20.5907	180.403	268.201	12.5978	0.0259531	0.0873852	703.182	1988.79	3058.81	4336.79	11.019	562.853
VH162	2	1	kundin	205.144	24.69	117.041	275.663	19.6854	0.0193606	0.0656651	556.648	1919.91	2852.5	4232.43	10.4861	306.707
VH162	2	1	hase	207.956	22.9171	153.319	273.966	15.6932	0.0223801	0.0845593	595.378	1926.19	3008.67	4163.15	9.63005	461.769
VH162	2	1	wasser	215.904	19.8253	185.13	276.693	12.5199	0.0269835	0.10483	674.668	1986.38	3037.83	4315.18	12.1969	744.556
VH162	2	1	schaf	206.829	19.5737	177.164	257.889	12.8765	0.0245427	0.102074	712.601	1975.04	3005.79	4308.2	10.7995	835.993
VH162	2	1	limonade	218.322	45.1311	180.375	457.616	19.4436	0.0185603	0.0631741	642.292	2051.41	3086.14	4308.54	11.6424	344.944
VH162	2	1	wort	213.553	18.9538	183.916	259.073	14.9871	0.026785	0.0895414	570.27	1972.92	2979.61	4233.17	11.1287	529.712
VH162	2	1	fass	200.742	18.3894	172.75	241.915	13.8017	0.0195843	0.0890464	591.634	1989.41	2900.83	4290.44	10.9825	498.989
VH162	2	1	schiff	204.983	22.2981	165.888	251.943	15.0292	0.0215942	0.0773246	707.339	2048.5	2970.25	4236.1	11.0557	647.854
VH162	2	1	ärztin	226.47	57.1195	119.856	467.452	10.4446	0.0279045	0.0769289	690.294	2144.2	3038.82	4246.4	10.1769	867.305
VH162	2	1	zug	205.935	38.417	93.3506	269.154	10.2149	0.0308593	0.0963838	675.278	1958.01	3031.1	4136.86	11.7047	580.172
VH162	2	1	makler	208.797	22.1012	167.932	250.54	14.8735	0.0208869	0.0744651	618.563	1822.39	2993.3	4224.59	9.93118	399.719
VH162	2	1	gold	203.593	26.4196	160.554	275.848	17.428	0.0182571	0.0580106	625.481	1897.54	2987.94	4186.54	10.8502	474.597
VH163	1	1	postfrau	219.265	21.7735	180.713	263.305	9.86042	0.0226689	0.101234	758.452	1891.36	3018.83	4049.5	9.26348	853.433
VH163	1	1	wort	198.616	57.472	92.6623	461.244	10.0231	0.0384138	0.0904038	616.127	1882.24	3004.55	4087.77	8.11165	732.921
VH163	1	1	gold	192.722	25.039	123.52	274.748	9.33188	0.0441815	0.124078	757.198	1886.43	3035.15	4099.38	9.56185	1488.36
VH163	1	1	eltern	226.33	67.0348	100.514	490.772	8.88382	0.0377117	0.11123	693.291	2009.46	2966.48	4199.58	9.32976	819.34
VH163	1	1	fahrer	196.485	26.856	153.573	250.834	13.4333	0.021287	0.0744429	682.177	1809.14	2926.26	4202.62	8.3287	506.08
VH163	1	1	schiff	201.265	34.8752	161.267	285.576	5.77819	0.0488633	0.123271	922.035	2013.92	3051.83	4157.43	8.30522	1462.78
VH163	1	1	schlüssel	210.671	59.2049	103.694	462.695	9.95179	0.0321931	0.0922729	754.536	1999.14	2946.81	4139.2	10.4922	993.233
VH163	1	1	dienstmädchen	233.837	52.819	155.91	474.809	11.4801	0.0350215	0.0921912	789.338	2115.81	3064.37	4198.77	11.4562	871.247
VH163	1	1	wasser	208.369	26.6134	169.611	278.062	8.76176	0.0333036	0.0964685	729.506	1930.29	3005.79	4107.23	9.83086	2214.41
VH163	1	1	autor	216.672	47.9013	100.903	495.16	6.96139	0.0349234	0.0916248	769.773	1906.55	2961.11	4062.42	8.7073	1004.47
VH163	1	1	biene	201.9	26.4985	94.3508	247.038	15.2666	0.0437977	0.0839249	547.811	1866.54	2973.79	4117.43	10.4708	293.104
VH163	1	1	postbote	215.766	30.0936	173.987	324.71	12.3004	0.0313259	0.0986818	706.649	1909.6	3009.08	4083.24	10.651	1099.89
VH163	1	1	kundin	212.65	33.6982	148.56	266.538	17.2091	0.0218543	0.0697812	533.956	1851.62	2929.2	4315.8	8.45179	343.363
VH163	1	1	ärztin	224.821	61.3499	157.995	456.252	9.99934	0.0267678	0.0767	751.782	1928.16	3029.39	4102.66	9.83284	1548.73
VH163	1	1	nachricht	208.455	24.065	165.127	274.477	10.7924	0.0269726	0.0842544	846.722	2124.92	3160.32	4197.84	9.91065	640.098
VH163	1	1	makler	189.667	25.3998	91.4938	253.556	12.2058	0.0190001	0.0718986	726.857	1924.71	2908.64	4109.85	8.88333	623.429
VH163	1	1	fass	190.053	17.8454	163.535	240.042	11.2079	0.0256831	0.0898851	691.056	1855.92	2955.12	4218.62	7.74205	1613.67
VH163	1	1	zug	198.295	30.8762	105.343	250.404	7.18941	0.0275139	0.127182	783.947	1907.15	2974.84	4085.48	9.54578	2252.43
VH163	1	1	limonade	199.699	15.9299	170.756	266.041	13.2535	0.02403	0.069453	651.768	1890.29	3018.55	4183.64	9.67124	419.72
VH163	1	1	seife	191.883	18.6186	164.35	257.881	10.8865	0.0278852	0.0904269	692.523	1972.33	2965.76	4004.05	9.66184	821.742
VH163	1	1	schaf	196.746	25.0879	97.2641	246.315	9.07784	0.0294751	0.0770127	826.833	1883.95	3074.37	4127.54	7.023	1702.25
VH163	1	1	richter	198.263	36.0927	94.5268	386.555	9.57206	0.0321284	0.0949462	660.865	1954.79	2996.53	4080.82	7.20564	1088.07
VH163	1	1	hase	192.877	17.1019	169.968	230.945	13.2059	0.0213412	0.0839185	637.078	1709.77	2899.85	4015.52	8.37885	759.92
VH163	1	1	buch	206.664	43.1859	167.161	493.289	9.07588	0.0424213	0.0929451	780.006	1851.14	3054.24	4259.74	9.85724	1620.24
VH163	2	1	buch	231.861	80.1369	106.529	485.786	8.81174	0.0314827	0.092645	822.191	1871.6	3030.75	4109.61	11.5436	1555.53
VH163	2	1	nachricht	196.628	24.6525	100.852	258.642	10.0766	0.0261623	0.087057	839.732	2096.28	3095.16	4111.04	10.2783	556.502
VH163	2	1	schlüssel	208.614	58.9931	95.2045	492.552	9.31911	0.0285272	0.11472	774.732	2055	2999.55	4121.01	9.52135	876.435
VH163	2	1	zug	200.825	68.5079	126.224	486.875	6.95841	0.0437721	0.122624	784.469	1944.67	3044.87	4129.5	10.4538	1224.87
VH163	2	1	dienstmädchen	206.856	28.6609	153.378	280.183	10.5351	0.034805	0.0886393	773.618	2150.04	3085.42	4242.9	11.1921	715.779
VH163	2	1	ärztin	219.787	71.0183	156.14	455.154	9.03554	0.0272277	0.0829436	833.99	2026.12	3011.33	4116.95	10.1579	1128.72
VH163	2	1	fahrer	182.713	18.7969	149.855	223.141	11.5393	0.0257423	0.0930092	678.071	1864.65	2821.29	3970.77	8.23351	468.322
VH163	2	1	hase	193.255	17.8514	170.764	261.321	12.7002	0.0229284	0.0909921	723.114	1771.31	2897.83	4061.02	9.23359	629.807
VH163	2	1	wort	190.81	24.1625	148.524	265.962	12.9681	0.0244697	0.0862655	654.646	1885.63	2990.91	4056.83	10.2624	649.991
VH163	2	1	richter	191.133	30.9185	144.618	272.525	12.7501	0.0220037	0.0774813	657.153	1931.28	3020.21	4101.28	9.57346	565.701
VH163	2	1	limonade	203.755	73.8053	109.436	499.493	13.0293	0.0239855	0.0698309	735.052	1917.18	3021.57	4107.25	8.57452	450.595
VH163	2	1	seife	193.27	28.0832	149.325	288.426	10.6968	0.0259077	0.093645	656.384	1963.03	2972.01	4068.68	10.0406	542.843
VH163	2	1	schiff	206.55	57.9923	153.884	505.322	8.61712	0.0307596	0.104773	799.071	1974.8	2957.84	4057.2	8.42576	984.128
VH163	2	1	eltern	207.938	41.3564	152.103	429.95	12.2372	0.0196404	0.0744263	684.092	2001.41	2992.29	4209.71	9.95476	561.218
VH163	2	1	wasser	192.75	32.8539	125.769	279.719	9.56246	0.0339993	0.0968397	708.553	1879.28	2968.55	4185.63	8.41747	1770.32
VH163	2	1	biene	192.022	27.5089	155.58	246.775	14.5847	0.0270258	0.0656663	539.234	1933.45	2967.82	3978.2	11.0204	274.973
VH163	2	1	makler	204.411	19.7357	172.837	264.229	10.4278	0.0233917	0.0875925	692.778	1896.58	2897.09	4050	9.17162	715.491
VH163	2	1	fass	185.19	20.7139	144.747	258.401	8.7865	0.0367969	0.0992755	650.316	1860.76	2890.04	4029.22	8.80048	1185.45
VH163	2	1	kundin	189.953	29.6083	147.852	249.62	13.4562	0.0333235	0.0880241	566.915	1888.11	2897	4213.44	10.0039	345.678
VH163	2	1	schaf	177.512	29.0898	95.1537	230.631	4.56758	0.0500295	0.12552	820.848	1876.23	2950.07	3988.06	7.76712	2459.15
VH163	2	1	postbote	202.497	32.8415	153.956	282.824	13.2485	0.0229555	0.0875839	665.488	1864.06	2987.17	4043.18	10.7954	531.965
VH163	2	1	gold	188.395	21.5741	157.182	286.861	12.498	0.0332088	0.0821079	690.987	1886.93	2939.61	4002.99	9.17393	866.768
VH163	2	1	autor	224.555	62.3306	105.152	465.219	7.42021	0.0381308	0.0847445	815.233	1919.07	2968.7	4035.54	9.45849	783.297
VH163	2	1	postfrau	195.55	46.2858	100.019	427.448	11.4876	0.0317886	0.0847318	757.49	1880.19	3010.53	4105.06	10.7889	700.058
VH164	1	1	postbote	200.901	31.3295	153.246	281.166	14.1397	0.0343798	0.107026	573.558	1882.65	3042.75	4180.15	10.9531	486.496
VH164	1	1	seife	183.995	18.9933	153.117	252.522	13.128	0.0278423	0.0796185	747.085	2050.55	3123.15	4326.94	11.2796	1200.67
VH164	1	1	eltern	200.266	54.8851	149.909	443.558	14.2737	0.0303729	0.0896843	669.441	2057.64	3037.9	4274.72	10.5768	740.535
VH164	1	1	hase	182.199	19.2358	150.641	248.621	13.2635	0.0237229	0.0823565	607.64	1974.83	3067.99	4287.66	7.31671	944.955
VH164	1	1	schiff	183.508	40.1216	142.759	477.221	11.2828	0.0283153	0.082364	834.07	2041.56	3198.5	4353.11	7.80531	965.864
VH164	1	1	buch	190.681	30.0793	115.168	248.746	11.9509	0.028624	0.0777866	752.784	1886.54	3028.79	4305.14	12.4897	899.647
VH164	1	1	ärztin	196.668	26.1816	153.087	263.346	12.3929	0.0211788	0.0670545	717.03	2145.67	3125.49	4332.67	9.69073	763.174
VH164	1	1	schlüssel	191.372	25.0622	152.207	270.841	11.208	0.0229281	0.0949684	687.805	2147.79	3090.65	4331.48	11.5699	1029.59
VH164	1	1	wort	181.137	18.6797	150.796	231.757	16.1457	0.0202975	0.0786075	638.435	1931.61	3037.96	4308.2	13.3952	1108.07
VH164	1	1	postfrau	187.156	24.7162	148.681	242.899	13.6727	0.0257175	0.0998429	689.308	1921.56	3049.48	4256.31	12.1485	818.557
VH164	1	1	richter	198.455	46.362	143.774	485.367	15.8743	0.0145166	0.063618	662.183	2090.16	3128.42	4377.55	12.0727	671.203
VH164	1	1	schaf	184.54	37.2635	145.057	373.277	11.5793	0.0244482	0.0841396	734.769	1844.09	3011.98	4180.94	10.8779	1130.93
VH164	1	1	gold	178.229	24.4371	146.332	246.71	16.3734	0.0139474	0.0656149	705.576	1821.13	3021.61	4245.71	12.2223	1414.83
VH164	1	1	biene	193.74	39.6601	151.866	430.912	19.7229	0.0173953	0.0679277	578.226	1825.32	3085.19	4215.99	12.1163	301.456
VH164	1	1	limonade	183.457	23.218	145.925	273.336	15.5415	0.0183439	0.0631173	656.23	1933.5	3152.29	4299.49	11.063	489.217
VH164	1	1	wasser	182.596	27.7677	143.62	282.143	8.61537	0.0352011	0.107282	798.236	1897.2	3071.45	4288	12.3327	2299
VH164	1	1	fahrer	174.963	25.2377	143.29	238.234	16.1487	0.0176803	0.0657848	603.872	1783.5	2923.81	4268.17	9.25735	632.636
VH164	1	1	dienstmädchen	216.523	30.572	145.796	263.29	15.3631	0.0222002	0.065505	650.902	2054.02	3132.7	4278.52	11.3738	622.801
VH164	1	1	autor	195.113	33.2478	104.556	263.346	11.7374	0.0232013	0.0685955	749.631	1860.68	2973.03	4254.53	12.981	751.205
VH164	1	1	nachricht	184.257	26.818	144.523	245.006	14.6637	0.0200422	0.0728328	749.136	2043.29	3143.29	4319.52	11.824	540.107
VH164	1	1	makler	184.722	41.1311	101.266	488.541	15.0654	0.0247891	0.0835091	677.12	1793.66	3012.42	4266.3	11.8983	515.173
VH164	1	1	fass	173.825	18.5784	146.133	233.584	12.3116	0.0251522	0.0833164	700.098	1857.55	3005.08	4298.33	11.6242	1580.41
VH164	1	1	kundin	190.638	32.9056	143.699	274.43	18.8279	0.0231046	0.0622577	583.99	1804.94	3004.14	4329.12	12.9172	298.981
VH164	1	1	zug	184.776	31.6799	140.461	240.128	11.6018	0.019036	0.0805298	773.677	1922.94	3046.21	4211.8	12.8876	1316.11
VH164	2	1	limonade	190.733	23.215	143.891	249.857	15.767	0.0170846	0.0696184	701.251	1968.36	3126.26	4286.91	10.725	527.71
VH164	2	1	hase	174.854	28.1465	114.542	264.539	13.1673	0.0272234	0.0884467	646.242	1940.43	3002.52	4187.82	9.05535	848.349
VH164	2	1	buch	202.181	54.6924	144.207	472.629	10.9218	0.0246983	0.0815121	796.663	1895.96	3015.8	4229.12	12.0462	731.627
VH164	2	1	wort	183.206	23.0843	145.118	235.216	13.4759	0.0209249	0.0881651	630.644	1973.98	3010.96	4303	12.5313	630.068
VH164	2	1	schlüssel	197.991	31.6634	154.741	278.962	10.6151	0.029477	0.126486	631.055	2103.68	3009.73	4217.26	11.3267	1431.17
VH164	2	1	schiff	176.91	25.6769	144.318	246.004	10.3317	0.0240427	0.105405	793.481	2085.19	3180.18	4305.91	9.02041	928.667
VH164	2	1	gold	181.847	33.1065	93.2985	279.913	13.7674	0.0167076	0.0753293	637.977	1804.21	3020.98	4163.79	11.028	1006.92
VH164	2	1	ärztin	210.79	73.4264	144.985	497.24	11.3607	0.0270967	0.0901297	756.563	2184.75	3157.33	4266.27	9.72347	1055.71
VH164	2	1	schaf	186.91	26.1764	147.845	238.296	9.65066	0.0225285	0.0883606	709.131	1887.43	3011.06	4247.73	10.8779	1803.69
VH164	2	1	kundin	190.706	34.76	148.798	252.038	19.021	0.0215966	0.0499594	627.534	1869.72	3055.98	4255.67	12.3277	295.871
VH164	2	1	seife	179.519	21.077	145.717	245.225	11.565	0.019893	0.0631079	733.26	2067.26	3081.84	4334.87	11.1793	949.179
VH164	2	1	autor	189.756	28.7896	142.773	240.595	11.093	0.0275179	0.0810069	710.643	1921.48	3041.23	4270.68	11.836	531.605
VH164	2	1	nachricht	186.002	26.3167	147.489	259.664	13.1048	0.020945	0.0845871	715.789	2068.93	3189.8	4386.63	12.4083	542.43
VH164	2	1	dienstmädchen	217.821	28.9876	156.435	289.419	15.4235	0.0275578	0.0904188	611.171	2216.34	3210.17	4306.32	11.8309	427.708
VH164	2	1	biene	184.382	28.3886	148.037	237.47	20.0459	0.0197183	0.0557181	566.877	1884.29	3071.94	4189.56	12.5456	315.451
VH164	2	1	richter	189.879	35.8275	148.496	402.781	10.232	0.0472121	0.108993	638.742	2089.32	3108.54	4291.95	10.1761	560.457
VH164	2	1	postfrau	184.856	25.6582	145.963	230.803	10.2032	0.0440663	0.136061	665.955	1912.98	3034.7	4189.03	11.1364	976.419
VH164	2	1	wasser	177.063	24.3245	136.748	232.051	7.64031	0.0432833	0.146528	728.31	1881.86	3059.34	4249.27	10.4253	1455.75
VH164	2	1	makler	185.145	18.8256	149.551	249.992	12.9885	0.0194903	0.0680322	688.337	1864.43	3015.65	4261.69	11.5802	533.99
VH164	2	1	eltern	179.095	29.4838	104.351	249.145	14.2356	0.0276189	0.102055	653.413	2045.03	3064.44	4320.91	10.7032	557.727
VH164	2	1	fass	181.36	51.07	141.641	483.935	9.16621	0.0461599	0.117205	686.446	1910.55	2999.66	4233.21	9.68632	1745.55
VH164	2	1	zug	188.034	26.1563	153.747	227.268	8.46606	0.0435585	0.119267	702.728	1938.04	3000.13	4183.59	11.3628	1028.25
VH164	2	1	postbote	188.268	30.1551	144.015	267.311	15.809	0.0278819	0.111516	588.825	1936.7	3025.6	4192.69	11.622	624.128
VH164	2	1	fahrer	180.083	22.0399	144.921	249.114	15.2226	0.0228324	0.0751464	647.595	1840.27	2932.25	4290.63	11.3311	581.822
VH168	1	1	wasser	191.399	42.2495	100.035	284.828	8.22096	0.0317264	0.116898	706.247	1891.18	2959.03	4138.18	10.7541	870.489
VH168	1	1	ärztin	222.666	63.2567	103.363	463.551	9.90851	0.0370996	0.11316	778.61	2051.28	3048.41	4177.36	10.4452	571.003
VH168	1	1	dienstmädchen	213.092	18.065	171.297	256.225	14.5727	0.0222651	0.0919821	774.894	2147.77	3051.21	4220.23	11.2663	459.755
VH168	1	1	makler	195.397	29.7203	102.483	256.776	12.6045	0.0208521	0.0818736	735.523	1844.36	2925.32	4019.63	10.4488	536.876
VH168	1	1	limonade	222.947	68.5155	171.504	466.919	18.1209	0.0224781	0.0581418	680.619	1915.31	3031.21	4082.66	11.4566	429.22
VH168	1	1	kundin	210.355	28.8373	168.71	281.158	16.6693	0.0265846	0.076814	559.943	1883.02	2901.19	4065.45	9.58775	362.054
VH168	1	1	zug	210.077	49.7235	104.147	458.444	8.97511	0.0272739	0.130474	789.201	1949.11	3043.18	4087.63	10.8397	692.97
VH168	1	1	wort	194.439	25.3632	104.81	253.567	11.3344	0.0303065	0.0867524	605.015	1870.14	2950.69	4061.3	10.8227	602.364
VH168	1	1	autor	203.713	21.3288	176.321	244.537	10.4084	0.0264796	0.0857781	772.868	1853.85	2946.21	4106.62	11.0447	712.365
VH168	1	1	seife	190.918	18.1281	163.742	238.338	11.9254	0.0206768	0.097995	769.356	2011.19	2982.29	4034.52	8.9961	888.589
VH168	1	1	fahrer	204.116	53.6722	104.323	475.211	14.7821	0.0250747	0.0883442	613.407	1775.71	2860.98	3944.98	9.90271	410.067
VH168	1	1	postfrau	215.172	72.0878	100.075	499.39	8.4992	0.0470098	0.139112	740.275	1922.31	3050.67	4118.44	10.5504	509.161
VH168	1	1	biene	207.985	22.2322	177.203	252.208	19.001	0.0234188	0.0738733	601.681	1893	2919.66	4048.57	10.6472	337.529
VH168	1	1	schlüssel	203.339	19.5373	174.621	267.77	10.3957	0.0250111	0.121377	746.083	2045.18	3045.25	4115.87	8.8305	698.207
VH168	1	1	nachricht	193.192	61.0813	89.7871	472.57	9.5761	0.0350881	0.0922731	801.658	2060.93	3082.6	4078.44	10.3886	573.091
VH168	1	1	fass	199.947	42.6516	88.1516	447.981	11.9243	0.0290401	0.0823853	704.328	1868.25	2956.58	4096.21	9.66214	630.186
VH168	1	1	schaf	198.079	47.0766	90.0168	439.171	10.3613	0.0284913	0.0839158	731.524	1859.49	2950.89	4047.95	9.23624	902.274
VH168	1	1	gold	189.492	28.9708	100.125	254.828	11.6864	0.0331805	0.103447	656.508	1853.32	2931.3	4050.79	10.004	704.026
VH168	1	1	postbote	203.703	48.6478	101.122	468.586	12.9759	0.0325852	0.115564	725.718	1978.77	3068.46	4113.22	10.5646	422.781
VH168	1	1	richter	200.327	49.4127	90.4926	457.547	8.65737	0.034579	0.0946607	624.985	1980.45	3019.11	4096.5	10.1493	499.235
VH168	1	1	hase	186.624	23.6149	106.669	231.698	10.4404	0.0311806	0.0903261	758.729	1829.32	2989.54	3945.51	8.9296	567.352
VH168	1	1	eltern	203.708	57.6975	89.368	445.278	11.6698	0.025473	0.0871429	704.262	1923.16	2939.27	4069.65	9.9853	562.528
VH168	1	1	schiff	202.665	23.6676	168.89	252.964	9.02645	0.0313333	0.117961	888.419	2012.6	3090.87	4105.48	9.47632	843.179
VH168	1	1	buch	179.4	38.591	101.904	241.838	7.83161	0.0308278	0.147803	825.425	1902.47	3119.96	4196.66	10.1479	703.313
VH168	2	1	zug	206.96	23.7563	166.517	248.168	7.6994	0.0257203	0.12953	770.123	1943.42	3016.79	4094.31	11.4287	900.29
VH168	2	1	fass	200.975	33.8407	164.487	464.958	9.14125	0.0290469	0.103512	671.966	1801.8	2920.65	4140.39	10.9759	1147.82
VH168	2	1	schiff	196.65	26.382	157.131	251.612	8.98304	0.0359208	0.124111	748.794	1897.37	2998.9	4038.28	10.1156	707.34
VH168	2	1	schaf	190.709	26.9631	88.6441	235.193	7.68995	0.0520604	0.113373	816.105	1878.77	3035.02	4086.19	10.9082	1306.66
VH168	2	1	hase	197.521	16.6795	163.882	248.583	11.1557	0.0255828	0.0839349	709.795	1812.26	2990.41	3955.91	8.96994	722.861
VH168	2	1	fahrer	190.787	24.4901	101.195	232.547	11.2893	0.0357628	0.113722	580.642	1708.85	2896.08	3952.21	10.6362	512.497
VH168	2	1	wort	196.123	14.3459	171.969	229.46	9.16946	0.0565423	0.140936	714.119	1924.15	2978.91	4106.89	12.2302	618.992
VH168	2	1	postbote	205.532	37.5779	165.248	481.11	13.3023	0.0431898	0.146783	705.566	1905.85	3017.51	4083.29	11.4582	534.602
VH168	2	1	biene	197.233	19.9162	159.288	237.276	16.8655	0.024671	0.0703888	588.032	1907.46	3001.93	4034.16	12.9345	334.251
VH168	2	1	kundin	203.226	61.4658	89.5959	421.79	12.5712	0.0330163	0.0930972	606.874	1834.14	2970.14	4092.81	12.1746	363.625
VH168	2	1	gold	206.569	45.8789	167.725	487.921	11.7607	0.0382405	0.111286	666.434	1844.34	3025.08	4071.59	11.5414	599.502
VH168	2	1	buch	232.123	71.8388	189.849	489.468	8.07426	0.0307848	0.0986702	812.72	1911.21	3099.7	4215.67	11.4235	903.067
VH168	2	1	seife	186.531	22.9855	103.878	244.654	11.8531	0.0257071	0.0921781	745.42	2038.33	3052.74	4115.98	12.0647	1064.23
VH168	2	1	dienstmädchen	209.769	19.6732	151.786	252.488	12.7382	0.0323234	0.121838	718.818	2132.69	3048.04	4196.1	11.0993	484.054
VH168	2	1	nachricht	194.573	40.1224	160.075	476.7	9.29556	0.0334074	0.0935521	779.749	2057.6	3079.37	4108.54	11.7757	515.042
VH168	2	1	schlüssel	209.649	20.2997	175.11	265.458	9.24154	0.0312362	0.139367	760.329	1960.63	2982.85	4075.21	11.942	730.806
VH168	2	1	autor	201.748	17.4547	169.13	239.354	9.1501	0.0415908	0.116505	769.723	1843.5	2964.18	4013.74	10.5604	746.439
VH168	2	1	makler	216.759	58.6134	169.463	510.122	12.14	0.0243869	0.0986638	736.301	1858.4	2925.24	4020.25	10.9125	470.987
VH168	2	1	richter	204.365	17.8221	167.927	253.419	12.986	0.0220274	0.08918	702.27	2022.93	3062	4107.9	11.982	522.336
VH168	2	1	limonade	205.63	14.8838	166.947	261.991	16.8232	0.021174	0.0781951	672.715	1881.55	3038.33	4130.6	11.5644	388.364
VH168	2	1	postfrau	217.254	66.6124	155.779	491.862	11.6994	0.0318201	0.120726	749.916	1854.32	3059.12	4083.67	11.367	572.799
VH168	2	1	eltern	211.599	39.1414	174.289	396.231	13.1922	0.027299	0.0964691	720.392	1895.58	2902.26	4055.64	9.98035	601.833
VH168	2	1	ärztin	219.667	51.1799	178.508	454.177	10.2377	0.028095	0.113473	853.08	2013.37	3083.15	4141.12	11.5844	678.559
VH168	2	1	wasser	207.645	24.0585	162.724	268.35	8.43725	0.0378861	0.1215	720.381	1858.76	2973.41	4120.02	10.6675	1062.02
VH172	1	1	nachricht	244.712	42.1669	104.918	397.902	13.1535	0.0224398	0.0645724	798.55	2087.44	3043.06	4288.14	13.3141	611.428
VH172	1	1	seife	226.845	30.1619	184.827	307.367	14.0647	0.0190456	0.0793583	745.78	2030.74	2939.13	4239.56	13.4991	766.69
VH172	1	1	richter	235.438	39.775	181.311	471.101	11.6476	0.0256545	0.0950125	735.235	1990.62	2959	4220.88	9.90386	727.281
VH172	1	1	buch	241.9	42.8568	192.093	333.802	12.7413	0.0239561	0.0769388	837.324	1927.43	3071.43	4279.2	12.9632	776.702
VH172	1	1	postfrau	228.502	39.3686	183.285	373.703	12.2653	0.0267678	0.097319	722.872	1941.57	3022.81	4235.93	11.8555	785.307
VH172	1	1	fahrer	213.906	23.2563	189.307	279.721	15.7265	0.0198116	0.0801127	610.579	1703.08	2791.8	4077.62	10.0528	524.984
VH172	1	1	schlüssel	249.385	55.5361	98.9141	440.795	11.9538	0.0240863	0.0904627	681.583	2049.55	3028.36	4197.06	11.5944	956.607
VH172	1	1	ärztin	220.367	36.7941	100.555	286.767	7.79162	0.0416977	0.0837479	826.308	2080.76	3025.85	4229.82	10.3542	1079.69
VH172	1	1	fass	225.532	34.377	186.192	308.569	16.187	0.0164535	0.0748425	666.2	1786.58	2868.5	4121.9	11.9035	988.818
VH172	1	1	kundin	222.312	30.9994	176.487	291.575	16.3913	0.0259882	0.0853694	569.784	1858.85	2903.96	4216.23	11.1866	359.345
VH172	1	1	autor	235.045	49.2909	189.055	471.377	10.7678	0.0266861	0.0979027	818.62	1877.77	2885.36	4149.14	13.109	757.958
VH172	1	1	biene	221.899	21.8179	183.028	268.58	18.237	0.0220103	0.060901	623.285	1980.73	2947.72	4162.37	12.563	346.325
VH172	1	1	zug	244.555	57.6929	101.474	427.552	10.2866	0.0304601	0.0908461	795.773	1935.34	2961.68	4199.18	12.9442	903.38
VH172	1	1	makler	229.665	31.3803	185.98	314.225	12.1793	0.0238161	0.078367	678.025	1792.71	2785.42	4133.82	11.3928	612.139
VH172	1	1	postbote	246.051	45.0268	184.008	324.762	16.8096	0.0218138	0.0988151	639.376	1889.48	2993.75	4166.58	13.4913	643.889
VH172	1	1	wort	213.891	40.4314	129.967	303.16	12.6379	0.0234572	0.0871286	681.941	1897.71	2941.96	4161.89	13.6804	782.408
VH172	1	1	limonade	234.703	31.7435	190.807	321.446	16.219	0.017331	0.0574365	729.614	1995.47	3033.57	4219.38	10.4048	634.818
VH172	1	1	dienstmädchen	257.408	51.6508	159.521	410.979	11.9119	0.0326437	0.0665827	770.512	2214.31	3103.44	4270.78	12.3055	864.178
VH172	1	1	schiff	229.188	39.8114	171.849	329.594	12.5901	0.0200174	0.0795849	764.285	1980.82	3000.53	4194.61	10.7827	994.734
VH172	1	1	wasser	217.835	41.2302	105.907	292.61	9.52617	0.0327155	0.112379	786.452	1875.56	2973.76	4220.21	12.5343	1573.5
VH172	1	1	schaf	229.056	37.6045	184.945	311.378	12.7858	0.0203054	0.0733445	730.467	1842.81	2948.88	4158.75	12.2984	1339.67
VH172	1	1	gold	218.419	27.056	182.613	306.033	16.1961	0.019192	0.0815258	640.841	1846.51	2937.52	4156.6	12.028	682.207
VH172	1	1	hase	231.01	37.7539	188.178	339.433	14.3267	0.0196543	0.0697152	659.878	2022.76	2913.41	4216.79	10.6524	782.902
VH172	1	1	eltern	215.985	66.5012	102.023	477.572	11.5303	0.0333722	0.0951939	728.352	2013.78	2946.91	4226.04	12.1542	680.36
VH172	2	1	wort	219.286	30.9872	174.933	311.923	15.5383	0.020478	0.059146	726.641	1894.73	2937.67	4252.07	14.0827	663.754
VH172	2	1	buch	237.531	62.8579	136.012	453.675	12.5622	0.0241141	0.0664589	817.774	1860.34	3025.9	4292.55	13.4233	928.022
VH172	2	1	kundin	245.931	45.2539	177.908	345.847	21.0621	0.0175087	0.0637993	551.062	1780.76	2859.13	4163.44	11.6401	403.89
VH172	2	1	schlüssel	228.952	33.3512	182.172	305.97	12.4199	0.0260979	0.0915021	761.405	2064.91	3061.4	4193.47	11.9424	790.85
VH172	2	1	schaf	217.942	44.6301	157.912	331.402	12.2113	0.019972	0.0721746	911.764	1931.68	3030.92	4200	12.305	1056.51
VH172	2	1	fahrer	215.881	26.1548	151.402	273.711	17.555	0.0205996	0.0617905	649.026	1762.14	2846.33	4089.52	11.6598	568.327
VH172	2	1	zug	239.517	67.4348	151.093	446.718	10.5423	0.0297802	0.0833366	850.804	1969.67	3043.26	4204.04	12.6819	815.215
VH172	2	1	limonade	230.766	24.1874	189.3	275.672	19.4388	0.013463	0.0520153	698.36	1932.73	2969.59	4172.96	12.4753	449.948
VH172	2	1	gold	223.272	45.073	166.617	334.023	17.3233	0.0155025	0.0664943	726.379	1877.18	2969.92	4162.57	11.49	985.438
VH172	2	1	dienstmädchen	265.03	77.9795	169.46	497.076	13.6302	0.0364205	0.085832	833.614	2228.31	3159.61	4341.63	11.6175	978.788
VH172	2	1	wasser	227.037	45.2986	159.046	349.755	10.4136	0.0272133	0.0981391	777.89	1888.59	3030.61	4235.31	11.9478	940.852
VH172	2	1	eltern	214.265	31.1474	173.451	284.289	14.3187	0.01886	0.0770732	759.588	2008.58	2976.84	4257.43	13.1302	678.076
VH172	2	1	richter	228.55	62.4656	155.261	495.352	14.2438	0.0218793	0.0792591	792.536	2060.14	3064.93	4221.54	10.5788	757.116
VH172	2	1	biene	226.607	43.6082	185.417	439.42	19.6666	0.0171388	0.0590974	643.886	1909.3	3014.84	4183.37	13.6304	338.08
VH172	2	1	postbote	239.344	45.8419	151.185	310.451	18.6956	0.0209238	0.0728666	693.902	1944.58	3047.5	4201.08	13.7609	487.312
VH172	2	1	fass	211.008	28.9438	170.551	273.783	12.9957	0.0188692	0.079508	710.961	1829.95	2965.29	4263.45	11.7469	963.848
VH172	2	1	postfrau	250.779	39.4595	185.841	326.904	15.1715	0.0247808	0.104713	701.885	1913.61	2942.29	4203.55	13.5858	605.657
VH172	2	1	ärztin	235.805	58.3268	175.54	488.476	12.212	0.0273643	0.0796073	787.318	2095.01	3092.8	4317	11.6329	732.837
VH172	2	1	schiff	229.407	43.7637	171.094	348.242	13.2876	0.02043	0.078969	806.605	1975.51	2971.69	4165.7	10.6868	986.613
VH172	2	1	nachricht	229.811	59.1695	105.751	513.002	10.9052	0.024711	0.0778331	831.32	2119.14	3058.43	4263.85	12.4418	723.962
VH172	2	1	hase	240.43	48.1601	173.881	352.772	15.4117	0.022886	0.0670524	644.656	2013.3	2877.42	4218.91	11.9985	710.093
VH172	2	1	seife	196.518	44.113	101.608	281.365	9.97244	0.0265789	0.103298	802.24	2080.75	2976.13	4223.59	11.1834	716.159
VH172	2	1	autor	233.202	42.1939	129.928	313.538	14.2461	0.022329	0.0655776	813.025	1839.98	2958.98	4243.62	13.7501	678.381
VH172	2	1	makler	228.558	34.259	105.36	332.362	13.2658	0.023538	0.0829207	674.148	1780.89	2818.8	4109.47	12.9662	599.11
VH173	1	1	wort	189.257	15.8184	168.817	246.919	12.601	0.0269467	0.113778	649.557	1997.12	3038.36	4144.22	10.8402	409.388
VH173	1	1	gold	191.252	55.2145	153.514	462.577	12.8366	0.024255	0.0933114	629.878	1870.24	3015.81	4122.03	9.74927	494.262
VH173	1	1	makler	182.26	11.6785	163.931	223.392	11.8593	0.0269041	0.110643	733.272	1982.28	3042.61	4077.68	10.4851	422.86
VH173	1	1	zug	194.977	25.6354	148.717	273.054	8.53711	0.0416738	0.176206	700.732	1999.4	3096.29	4071.08	10.439	871.823
VH173	1	1	eltern	191.477	19.693	151.831	245.713	11.4227	0.0324222	0.112178	713.629	2097.81	3121.55	4168.51	11.3733	507.611
VH173	1	1	dienstmädchen	205.958	59.4056	167.662	490.898	9.65992	0.0388925	0.136545	764.084	2186.9	3144.44	4123.36	10.832	652.983
VH173	1	1	buch	194.869	21.9398	150.261	236.466	8.15008	0.04699	0.126443	874.939	2106.05	3223.88	4296.08	11.6284	544.868
VH173	1	1	schaf	192.068	47.5552	151.289	469.092	9.34472	0.0327591	0.111724	802.118	1946.94	3051.21	4075.69	10.7694	939.957
VH173	1	1	nachricht	196.218	39.9214	148.263	331.299	9.62728	0.0315731	0.0952298	857.479	2162.98	3181.85	4179.43	11.2538	422.034
VH173	1	1	postfrau	183.465	22.1421	150.024	233.082	8.2349	0.0477814	0.120087	685.341	1873.4	3078.47	4085.8	10.0954	778.082
VH173	1	1	autor	190.648	15.8348	169.69	232.286	9.50557	0.0409293	0.0993556	798.321	2013.78	3116.51	4164.15	11.3173	708.875
VH173	1	1	kundin	188.703	20.345	151.578	228.696	15.447	0.0243894	0.07877	654.262	1891.02	3026.32	4086.77	12.3627	326.157
VH173	1	1	hase	194.207	24.2166	157.07	257.449	10.7085	0.0294155	0.108148	753.262	2132.55	3128.14	4115	11.2339	765.578
VH173	1	1	seife	202.071	51.1823	163.64	493.551	11.9511	0.0259917	0.0874225	678.418	2063.27	3121.13	4120.87	11.2032	548.753
VH173	1	1	fass	195.294	39.391	165.398	449.241	10.4417	0.0413455	0.125296	666.477	1860.65	3071.89	4082.45	9.95942	695.044
VH173	1	1	limonade	193.55	36.9643	175.761	448.546	15.6345	0.0183887	0.0782716	658.771	2064.17	3160.21	4119.4	11.9091	367.753
VH173	1	1	ärztin	208.803	41.543	123.095	414.549	10.1592	0.0287728	0.0860833	742.56	2125.58	3177.72	4203	10.5125	856.939
VH173	1	1	fahrer	192.977	19.0484	167.579	250.206	13.0872	0.0332056	0.0831334	662.135	1856.14	2991.64	4044.35	11.0049	369.549
VH173	1	1	biene	193.587	17.7361	162.88	249.32	16.316	0.0254004	0.0867309	554.61	2008.69	3108.95	4027.59	11.2855	272.565
VH173	1	1	postbote	200.469	46.3849	163.188	497.354	12.9295	0.034582	0.11837	634.663	1985.48	3095.53	4109.24	10.7279	481.335
VH173	1	1	schiff	193.241	46.9031	100.191	426.819	11.3252	0.0287686	0.108237	734.171	1973.82	3039.42	4029.36	11.0031	811.479
VH173	1	1	schlüssel	199.83	18.8822	172.015	249.011	9.99219	0.0284307	0.105695	710.867	2160.19	3110.28	4130.94	12.1049	734.104
VH173	1	1	wasser	196.624	22.4804	164.448	256.457	8.36538	0.0490374	0.109953	718.241	1925.8	3077.1	4137.58	11.0428	925.786
VH173	1	1	richter	189.281	17.149	155.161	237.592	10.4875	0.027708	0.108533	738.707	2118.11	3215.84	4233.66	11.7673	542.881
VH173	2	1	fahrer	198.582	23.4416	110.086	266.592	11.5962	0.0236099	0.149989	651.603	1874.85	2965.89	4089.95	7.91763	433.649
VH173	2	1	zug	206.591	20.016	164.673	242.656	7.79807	0.0438696	0.145732	817.023	2006.83	3078.5	4128.55	9.75952	1154.96
VH173	2	1	ärztin	195.897	20.0902	149.33	259.054	10.8342	0.0245674	0.082168	912.775	2274.88	3301.89	4317.51	9.93731	793.15
VH173	2	1	postbote	195.032	22.7243	152.96	239.518	12.5236	0.0333147	0.114518	776.246	2009.24	3063.12	4115.28	9.91563	423.271
VH173	2	1	wasser	204.331	48.6257	107.749	498.877	8.71648	0.0469508	0.145536	771.389	1899.42	3086.92	4150.62	10.2263	1022.36
VH173	2	1	biene	192.78	21.3866	147.864	243.649	16.5769	0.0219356	0.0783963	612.928	1975.39	3117.19	4084.96	11.9554	283.325
VH173	2	1	buch	199.73	18.4372	171.202	243.992	10.5375	0.0233127	0.0964202	898.946	1983.41	3118.86	4196.1	11.0877	551.124
VH173	2	1	nachricht	211.57	53.8067	170.898	493.905	9.85894	0.0379344	0.0956301	867.48	2180.69	3124.04	4101.51	10.4662	814.977
VH173	2	1	kundin	193.996	16.8086	165.834	240.892	16.7135	0.0170807	0.0819823	612.135	1931.3	3013.53	4134.92	10.8021	324.914
VH173	2	1	schiff	197.347	45.4399	88.7714	463.914	11.2096	0.0310551	0.121247	789.909	2030.54	3001.13	3957.28	9.3079	850.226
VH173	2	1	schaf	195.697	17.9598	157.438	244.566	9.96027	0.0289812	0.111083	839.204	1927.63	3034.09	4102.1	10.7711	1189.9
VH173	2	1	eltern	211.575	50.8318	160.361	491.916	10.8358	0.0295677	0.110105	805.716	2070.95	3119.87	4215.81	10.4674	590.965
VH173	2	1	wort	195.52	17.0361	164.392	247.289	13.1161	0.021886	0.0934462	705.336	1964.28	3085.85	4113.67	10.2654	530.433
VH173	2	1	schlüssel	201.918	23.6671	163.368	278.102	10.5658	0.0315205	0.122119	729.888	2093.89	3049.41	4071.83	9.84488	957.652
VH173	2	1	richter	194.235	34.7925	151.335	354.556	10.7797	0.0329474	0.10929	739.981	2096.16	3159.84	4155.74	10.3205	519.55
VH173	2	1	seife	185.571	18.4356	152.496	240.975	11.4936	0.0263189	0.0990751	709.869	2046.08	3035.7	4078.91	10.4552	772.571
VH173	2	1	autor	188.462	19.4395	142.02	249.633	9.09257	0.0343471	0.116499	880.837	1944.23	3091.64	4154.23	10.8508	501.043
VH173	2	1	gold	189.69	20.946	141.737	238.363	12.93	0.0267702	0.0828208	654.41	1855.08	3044.06	4137.03	10.5123	520.024
VH173	2	1	postfrau	184.907	18.6291	156.215	229.832	9.83299	0.038781	0.144207	770.895	1938.42	3087.19	4124.26	10.3515	763.018
VH173	2	1	hase	182.837	17.3891	153.837	235.041	11.2368	0.0317566	0.100416	711.086	2016.8	3063.73	4149.76	10.5032	974.442
VH173	2	1	makler	183.414	17.1503	135.79	219.436	11.3939	0.029986	0.0973057	710.948	1899.02	3004.3	4113.26	10.1848	442.307
VH173	2	1	dienstmädchen	212.685	75.195	157.729	485.948	9.58136	0.0359993	0.123642	877.123	2209.27	3252.03	4301.41	10.5558	670.694
VH173	2	1	fass	183.823	14.9949	149.264	233.644	10.0373	0.0429191	0.133454	769.04	1939	3071.86	4164.73	10.6571	859.358
VH173	2	1	limonade	191.007	17.7459	169.33	259.434	13.529	0.0231045	0.0744346	696.767	2018.95	3126.35	4123.18	10.2545	416.698
VH174	1	1	limonade	188.515	18.8281	150.814	264.701	11.2722	0.0255233	0.109238	697.932	1971.62	2951.71	4049.78	8.81633	401.812
VH174	1	1	eltern	192.182	21.7639	149.806	257.685	11.9404	0.0305234	0.10175	710.768	1970.77	2932.1	4056.96	10.6749	443.768
VH174	1	1	postbote	182.385	37.1773	102.299	269.059	13.2501	0.0288057	0.114834	694.043	1916.84	2958.76	3978.97	11.3229	364.83
VH174	1	1	autor	185.683	21.2685	101.973	230.733	9.54957	0.0369872	0.108041	766.252	1896.37	2904.94	3984.98	11.6041	594.567
VH174	1	1	makler	182.033	29.5905	91.0598	275.876	11.4936	0.0490049	0.12805	783.78	1940.57	2943.63	4087.91	11.1132	425.529
VH174	1	1	zug	203.088	28.7433	155.187	276.091	10.6795	0.0326419	0.103464	817.049	1997.92	3000.95	4102.97	10.6749	512.561
VH174	1	1	wort	178.96	16.9917	143.874	222.548	14.4376	0.0329288	0.082734	698.831	1976.36	3017.7	4093.34	11.9482	396.907
VH174	1	1	nachricht	190.246	51.4146	102.642	480.86	10.7146	0.0298281	0.0922734	844.483	2093.04	3066.62	4078.78	10.8012	409.344
VH174	1	1	buch	199.836	29.189	146.904	290.036	11.5813	0.0390869	0.124147	787.46	1854.34	2985.89	4127.21	9.85949	421.353
VH174	1	1	gold	177.174	19.6477	111.235	217.8	10.2781	0.0366426	0.0960732	695.186	1921.6	3048.76	4059.42	9.98709	433.544
VH174	1	1	richter	191.757	34.5171	155.216	383.339	12.4648	0.030896	0.114076	696.984	2032.86	2998.85	4078	9.61818	408.231
VH174	1	1	schlüssel	193.997	66.7533	107.618	413.66	9.28407	0.0404569	0.167003	791.785	2106.73	3027.68	4075.5	10.5455	560.727
VH174	1	1	ärztin	190.705	24.3358	104.977	253.675	12.8181	0.0302753	0.0789359	818.747	2107.45	3068.36	4123.79	9.91742	489.982
VH174	1	1	schiff	185.975	20.9643	147.42	247.635	8.97284	0.0328163	0.114277	808.786	2026.05	2981.24	4041.18	9.54431	693.789
VH174	1	1	fahrer	191.228	19.7492	159.773	259.287	12.0267	0.0309178	0.115063	744.422	1876.32	2854.32	3944.77	8.62836	412.191
VH174	1	1	hase	183.021	22.454	156.824	254.106	12.8641	0.0234209	0.0782558	668.623	1911.54	2875.27	3877.91	9.95581	488.196
VH174	1	1	dienstmädchen	182.015	41.2468	90.187	242.86	11.3776	0.0416917	0.115126	744.159	2191.18	3100.9	4217.62	10.9912	341.319
VH174	1	1	fass	186.295	39.6498	143.59	446.789	12.5375	0.030613	0.103087	651.422	1863.31	2871.59	4107.66	9.25127	446.411
VH174	1	1	postfrau	193.331	64.8697	101.975	486.794	11.8466	0.0450384	0.137651	725.013	1938.88	2968.06	4038.49	11.1419	410.245
VH174	1	1	schaf	185.147	25.9648	102.505	247.699	6.9002	0.0326451	0.0957122	880.813	1930.78	2978.03	4022.56	10.0613	673.318
VH174	1	1	biene	197.849	64.9727	153.205	499.343	14.015	0.0409825	0.103854	531.97	1907.48	2960.7	4007.74	10.5691	244.051
VH174	1	1	wasser	190.53	27.8198	115.208	263.848	7.77676	0.04648	0.178739	790.187	1888.99	2931.89	4103.45	10.2307	570.622
VH174	1	1	seife	182.586	26.9341	100.176	246.172	6.62135	0.0795658	0.197275	761.14	2014.48	2941.61	4000.42	11.2583	464.293
VH174	1	1	kundin	187.533	21.5916	149.189	251.984	16.6492	0.0295265	0.0757168	563.961	1906.85	2860.93	4042.32	10.8047	285.979
VH174	2	1	nachricht	186.303	22.4819	100.905	247.809	6.34616	0.0472737	0.133043	923.422	2099.32	3139.15	4155.27	10.7737	655.852
VH174	2	1	richter	216.628	74.8653	160.656	476.046	12.7254	0.0399344	0.143909	833.397	2099.02	3143.85	4172.17	10.499	397.356
VH174	2	1	eltern	199.925	61.4763	105.913	486.936	10.3306	0.0405727	0.116753	806.106	2066.53	3062.3	4106.84	11.9869	443.336
VH174	2	1	postbote	188.293	24.0217	150.087	252.997	13.7674	0.0410195	0.133984	724.46	1996.58	3047.23	4084.62	11.9971	362.404
VH174	2	1	limonade	180.423	24.9036	100.005	239.406	11.3883	0.0257014	0.10443	757.794	2025.59	3024.37	4028.51	12.5518	393.564
VH174	2	1	fahrer	183.179	16.9537	154.543	235.303	8.42863	0.0309016	0.0997802	842.959	2017.34	2950.69	4086.48	12.2188	542.476
VH174	2	1	zug	187.573	20.544	155.088	231.972	9.24663	0.0307868	0.106825	864.353	2041.16	3108.08	4181.52	11.1061	424.526
VH174	2	1	biene	189.82	50.5554	100.047	443.532	14.6535	0.0331869	0.0901444	673.05	2022.54	3025.57	4011.03	11.685	282.53
VH174	2	1	wort	203.191	79.1485	154.661	494.821	9.3036	0.0483222	0.105541	740.211	2025.9	3036.81	4171.23	12.1764	476.505
VH174	2	1	seife	180.2	20.9084	100.025	224.908	5.97273	0.0430137	0.103717	727.425	1971.41	2959.17	4026.37	10.7811	563.929
VH174	2	1	fass	178.554	16.185	152.692	227.166	9.14864	0.0386574	0.125716	730.616	1926.84	2934.68	4140.31	10.8081	567.24
VH174	2	1	kundin	191.19	17.0286	161.93	234.106	10.3245	0.0406499	0.113834	721.1	1993.54	2985.88	4151.85	11.1442	298.553
VH174	2	1	schaf	177.065	21.7796	148.358	220.033	6.06058	0.0447867	0.141648	898.049	2000	3013.95	4130.98	10.7648	820.523
VH174	2	1	ärztin	186.035	15.633	150.78	225.713	8.64254	0.0333478	0.102197	840.142	2165.84	3114.1	4217.18	10.1032	532.447
VH174	2	1	buch	193.806	23.0512	158.828	253.907	12.0104	0.0214406	0.0903549	787.317	1912.68	3043.94	4155.22	11.2811	483.228
VH174	2	1	hase	185.424	16.7716	159.013	236.686	11.2222	0.0417937	0.115874	740.481	2041.83	2945.92	3980.05	10.8605	474.72
VH174	2	1	schlüssel	195.337	25.4881	102.159	247.511	9.26203	0.0407785	0.133951	823.858	2073.36	2994.92	4050.38	10.8162	604.061
VH174	2	1	autor	211.534	73.2904	160.089	467.193	9.88122	0.0402613	0.133664	803.228	1991.59	2968.59	4090.13	11.6633	592.981
VH174	2	1	postfrau	193.454	20.0961	155.782	270.416	9.29562	0.0410823	0.124691	783.413	2021.11	3047.37	4073.79	10.6853	594.025
VH174	2	1	schiff	189.433	50.9403	110.654	496.573	7.06798	0.0610841	0.161836	917.743	2098.24	3045.59	4102.16	10.1836	735.804
VH174	2	1	gold	182.408	21.2619	159.477	248.614	10.7121	0.0436069	0.120973	818.218	1987.39	3007.83	4112.83	11.0581	457.603
VH174	2	1	makler	184.081	22.1311	157.591	272.822	11.5713	0.0272115	0.10245	815.132	2031.57	2999.55	4168.18	11.6632	438.89
VH174	2	1	dienstmädchen	198.926	18.2328	154.316	241.573	8.71758	0.0366716	0.113837	772.796	2191.6	3164.22	4264.96	10.3772	449.166
VH174	2	1	wasser	179.891	18.8454	145.18	238.313	5.79595	0.0553515	0.116542	804.965	2048.04	3078	4208.28	10.9631	648.771
VH178	1	1	postfrau	176.251	17.617	142.229	217.603	10.3639	0.0320368	0.103962	671.52	1893.79	3041.9	4228.32	12.2182	638.919
VH178	1	1	buch	178.847	23.0649	143.711	226.56	12.2575	0.0322965	0.102008	765.268	1923.75	3092.78	4296.57	12.2315	653.652
VH178	1	1	limonade	171.878	15.1393	148.096	226.193	15.2394	0.0228555	0.0758642	627.818	1860.93	3058.54	4254.99	10.1751	359.868
VH178	1	1	eltern	184.385	48.395	147.784	434.836	10.0564	0.0295313	0.115259	651.207	2002.64	3056.91	4298.64	11.1219	490.117
VH178	1	1	hase	166.948	17.1419	139.424	208.987	15.6925	0.016435	0.0756299	657.81	1917.68	3048.01	4197.16	9.89003	379.468
VH178	1	1	richter	165.344	13.5112	146.596	200.801	12.52	0.0243815	0.0961298	692.083	2083.72	3138.56	4378.14	11.2919	764.095
VH178	1	1	fahrer	165.421	11.496	142.592	205.388	16.6589	0.0232699	0.0783921	577.518	1840.08	2957.36	4179.36	9.87242	377.911
VH178	1	1	zug	178.988	45.6286	140.299	449.197	7.86116	0.0599496	0.134677	741.189	1943.96	3069.51	4251.58	11.7519	788.379
VH178	1	1	fass	162.898	12.0076	145.179	199.244	13.4341	0.0212073	0.0861127	680.628	1910.13	3070.03	4334.19	10.5133	599.52
VH178	1	1	schaf	165.94	18.6243	143.099	225.068	11.2447	0.0256808	0.0861405	760.588	1937.71	3078.06	4155.59	9.40901	843.792
VH178	1	1	schlüssel	175.584	27.2467	144.374	325.503	10.5886	0.0324579	0.109551	761.929	2109.89	3082.47	4328.14	11.1852	855.567
VH178	1	1	schiff	163.337	16.5314	143.631	207.171	12.8776	0.022088	0.100808	785.831	2091.09	3101.08	4184.27	9.70052	877.426
VH178	1	1	gold	164.168	15.7313	142.31	204.994	18.1526	0.0205506	0.0606764	644.953	1932.9	3015.85	4345.06	11.5652	444.101
VH178	1	1	ärztin	198.218	86.4682	146.274	495.296	8.65159	0.0423751	0.116729	740.477	2062.03	3041.2	4223.68	9.05204	773.865
VH178	1	1	nachricht	166.296	13.1036	141.591	193.381	13.3075	0.0189612	0.0715911	745.271	2033.02	3090.29	4295.02	12.7535	362.768
VH178	1	1	wasser	164.559	13.922	143.644	212.803	10.2779	0.0374984	0.130325	730.265	1902.63	3014.09	4331.33	11.4231	1045.14
VH178	1	1	makler	162.903	18.9618	143.493	286.594	15.2685	0.0196637	0.0649398	627.157	1862.25	2959.25	4317.29	10.7571	297.999
VH178	1	1	seife	163.707	12.406	147.25	203.324	16.2415	0.0227812	0.0696413	650.356	2035.36	3040.69	4308.4	12.2365	415.958
VH178	1	1	kundin	166.761	22.8097	134.635	275.004	17.2391	0.030926	0.109978	617.959	1977.12	3037.41	4407.28	11.049	262.797
VH178	1	1	postbote	163.03	10.2363	142.234	188.661	15.9708	0.0223515	0.088302	648.406	1997.21	3050.95	4304.47	11.8851	384.617
VH178	1	1	autor	164.252	29.263	138.18	338.617	12.103	0.025807	0.0817857	778.136	1920.33	3021.45	4256.17	11.4437	445.414
VH178	1	1	wort	157.414	12.6664	106.476	197.112	12.9685	0.0352124	0.0972223	659.473	1959.8	2985.77	4276.29	11.0197	434.578
VH178	1	1	biene	162.118	14.4205	132.716	201.982	17.0082	0.033209	0.0749235	536.372	1886.59	2993.07	4313.96	10.3485	244.32
VH178	1	1	dienstmädchen	164.191	11.6039	140.03	198.013	11.8505	0.0277323	0.0918421	805.926	2233.98	3140.15	4388.69	11.2298	510.069
VH178	2	1	schaf	159.695	19.3543	128.486	194.842	10.0807	0.0287262	0.0901792	836.538	1952.45	3088.18	4205.33	11.5456	947.591
VH178	2	1	makler	163.772	16.7601	126.785	210.11	12.0211	0.03495	0.0806335	686.036	1889.35	2936.14	4131.79	9.15299	378.607
VH178	2	1	wasser	162.709	19.242	132.35	225.541	8.66707	0.0416449	0.149085	734.032	1854.2	3032.7	4324.69	10.905	1310.73
VH178	2	1	biene	160.481	15.7421	135.285	192.822	20.9984	0.0148423	0.0577257	483.534	1845.39	2943.43	4139.65	11.433	234.114
VH178	2	1	hase	156.349	13.1233	131.619	191.618	13.5429	0.0264802	0.0780925	635.817	1903.46	2968.33	4154.47	9.8519	392.373
VH178	2	1	kundin	163.013	18.2886	127.398	193.312	18.4567	0.0263352	0.0864472	557.661	1897.71	2964.92	4295.43	10.1945	279.801
VH178	2	1	buch	164.358	49.7091	126.294	490.738	11.0422	0.0300023	0.0979813	760.577	1948.57	3076.88	4235.41	11.4878	627.6
VH178	2	1	schlüssel	176.409	28.6074	140.167	330.6	12.1499	0.0229097	0.0907382	797.133	2096.76	3074.23	4239.79	10.917	766.443
VH178	2	1	dienstmädchen	165.522	16.4122	129.054	198.245	11.7368	0.0232719	0.0750613	804.551	2241.83	3144.47	4398.6	11.2034	545.102
VH178	2	1	ärztin	155.78	17.9557	102.922	183.608	9.91294	0.0370645	0.0915486	848.676	2132.15	3069.88	4252.83	9.39827	680.946
VH178	2	1	richter	150.711	15.3215	124.138	201.123	11.8343	0.0300401	0.101597	697.341	2072.36	3040.67	4354.1	10.0357	534.899
VH178	2	1	eltern	162.372	39.6406	110.742	441.301	11.1331	0.0372845	0.114145	684.046	2045.22	3020.82	4228.55	10.0806	586.026
VH178	2	1	nachricht	159.42	58.712	128.779	497.702	11.5918	0.023271	0.0902202	799.396	2116.85	3081.68	4231.24	12.3281	468.741
VH178	2	1	wort	150.59	13.4749	116.139	177.74	13.6447	0.0304185	0.110561	700.551	1920.17	3024.06	4247.46	12.1207	582.85
VH178	2	1	fass	148.965	38.7086	121.067	438.392	11.2944	0.0325525	0.114835	648.577	1909.13	2975.99	4292.92	9.31508	715.082
VH178	2	1	schiff	147.795	12.9286	115.98	182.331	12.8178	0.0245037	0.0844048	742.92	2101.11	3146.33	4239.14	10.8466	633.602
VH178	2	1	seife	156.163	14.8252	130.953	203.623	15.4676	0.0251558	0.0729674	673.446	2077.74	3033.66	4262.63	11.7248	425.54
VH178	2	1	gold	145.857	10.8624	124.13	175.904	16.7492	0.0199653	0.0780648	636.227	1863.98	2973.87	4166.9	11.1563	567.569
VH178	2	1	postbote	152.203	12.8465	130.795	185.489	14.0839	0.0384936	0.102307	611.041	1941.67	3009.98	4191.76	12.3376	406.855
VH178	2	1	postfrau	150.572	13.8773	123.444	186.919	12.3029	0.0408055	0.133084	711.793	1991.04	3014.76	4158.24	11.3079	515.314
VH178	2	1	fahrer	147.061	14.0546	117.449	175.582	14.9377	0.026389	0.0932776	616.358	1836.2	2906.6	4193.88	10.3634	312.686
VH178	2	1	zug	152.796	15.9846	123.675	214.562	11.8087	0.0320487	0.0985607	730.184	1962.84	3020.5	4161.97	11.9066	872.731
VH178	2	1	limonade	143.003	12.7157	117.305	194.477	16.8258	0.0216716	0.0710525	673.505	1941.99	3068.71	4250.24	11.4343	267.019
VH178	2	1	autor	147.757	12.9442	124.06	192.801	11.4354	0.0328275	0.106888	731.458	1843.97	2986.35	4136.69	11.0908	496.791
VH179	1	1	zug	233.921	60.5846	164.05	446.283	7.81001	0.0367052	0.118271	754.425	1968.83	3030.78	4202.9	11.8261	987.254
VH179	1	1	ärztin	227.837	56.9348	173.766	428.676	9.66892	0.0399429	0.105985	837.498	2158.86	3173.48	4218.72	11.8186	728.707
VH179	1	1	schlüssel	251.372	88.2768	155.966	497.228	9.19602	0.0497526	0.175877	766.41	2200.58	3134.69	4224.98	11.9167	1118.71
VH179	1	1	hase	197.545	28.1799	145.395	279.494	10.3113	0.0349737	0.110484	648.127	2048.39	3001.17	4119.55	10.1719	652.706
VH179	1	1	schiff	203.693	37.9399	155.963	309.017	7.67559	0.0345997	0.15739	766.022	2033.92	3088.87	4224.04	10.9935	820.735
VH179	1	1	limonade	197.37	21.2618	164.764	273.039	11.5907	0.0257136	0.0929322	660.324	1927.78	3043.62	4150.85	11.4745	485.379
VH179	1	1	schaf	209.142	28.5795	163.18	271.583	6.28053	0.0484906	0.144578	801.291	1905.76	3081.02	4166.47	11.1628	1052.65
VH179	1	1	seife	201.301	25.0106	163.766	275.719	9.79508	0.0312717	0.11895	737.731	2074.82	3053.42	4250.03	12.6326	708.989
VH179	1	1	wasser	202.525	24.9297	168.825	280.336	5.75434	0.0365153	0.131418	767.386	1961.57	3029.26	4257.53	11.5887	1065.73
VH179	1	1	eltern	203.494	36.2854	107.536	266.477	7.6221	0.047705	0.144955	697.3	2057.64	3027.88	4259.01	11.3984	599.998
VH179	1	1	buch	210.12	27.2685	160.957	260.467	7.71652	0.0391822	0.12545	763.94	1970.26	3045.87	4275.48	11.6067	945.905
VH179	1	1	wort	201.302	26.3796	166.157	267.955	11.8989	0.0301263	0.105783	659.177	1955.45	2999.83	4205.67	12.701	642.595
VH179	1	1	gold	196.505	27.709	157.342	270.356	10.3248	0.0253126	0.11979	640.085	1915.85	3042.28	4084.67	10.4897	776.881
VH179	1	1	postbote	211.409	25.3296	165.395	273.286	12.8843	0.0375742	0.111402	640.708	1923.32	3037.38	4185.09	12.8083	555.597
VH179	1	1	fass	206.146	47.6761	150.018	480.078	9.58847	0.0344727	0.133166	706.891	1832.76	2948.25	4187.19	11.3734	982.345
VH179	1	1	autor	216.407	60.9249	147.664	472.072	7.52024	0.0389492	0.114472	800.408	2024.56	3036.03	4235.15	11.4309	931.92
VH179	1	1	fahrer	196.556	27.215	144.887	263.581	14.6091	0.0243869	0.0794233	652.313	1797.95	2890.02	4043.95	11.1918	554.603
VH179	1	1	richter	209.722	58.5487	149.426	490.839	10.8827	0.0395955	0.108952	676.809	2066.73	3084.96	4268.62	10.8284	584.568
VH179	1	1	nachricht	211.134	57.9668	168.109	486.068	8.22605	0.03334	0.116667	818.201	2136.21	3122.59	4219.43	11.8164	688.532
VH179	1	1	postfrau	199.645	31.6518	92.9819	246.748	7.06327	0.0499348	0.115324	733.092	1928.47	3010.08	4197.06	11.2933	793
VH179	1	1	kundin	190.284	29.3464	134.221	271.667	12.6194	0.0351459	0.105895	594.847	1928.15	2986.37	4236.23	11.2529	402.936
VH179	1	1	makler	200.102	49.6435	102.176	451.748	9.21335	0.0361905	0.115721	724.048	1870.88	2953.21	4158.68	11.1194	542.06
VH179	1	1	biene	192.078	22.7917	164.846	275.797	13.3203	0.0404148	0.0974576	630.246	1902.11	2980.69	4099.55	11.8849	327.461
VH179	1	1	dienstmädchen	218.057	57.3681	131.36	499.186	9.55541	0.0444655	0.128246	744.114	2188.23	3153.86	4254.81	10.702	722.6
VH179	2	1	schiff	208.478	59.0723	161.467	472.431	7.60467	0.0406355	0.128542	796.802	2061.54	3101.34	4272.71	8.07466	813.741
VH179	2	1	hase	192.301	21.163	159.143	268.89	11.0669	0.0245837	0.113852	572.018	2014.27	2921.8	4070.4	8.09934	862.91
VH179	2	1	ärztin	206.443	35.716	103.961	309.826	7.18317	0.0404358	0.105436	760.631	2155.45	3087.2	4256.74	9.32157	1001.02
VH179	2	1	seife	195.446	19.7279	159.525	248.121	7.48624	0.0490054	0.136471	694.48	2093.83	3065.51	4282.59	11.8566	755.658
VH179	2	1	limonade	192.42	23.5348	100.947	266.472	11.6473	0.0363996	0.104587	650.824	1926.54	3071.11	4177.86	10.429	458.3
VH179	2	1	autor	233.368	94.1866	102.668	494.773	6.33968	0.0387028	0.120388	824.082	1977.12	2997.95	4214.89	10.929	990.411
VH179	2	1	biene	179.279	27.0435	89.2937	242.254	12.9971	0.0321623	0.136208	538.808	1817.9	2969.61	4110.05	9.09279	295.104
VH179	2	1	nachricht	204.54	44.0144	153.234	475.351	5.04372	0.0536639	0.121856	763.288	2119.04	3115.37	4161.26	11.4698	583.45
VH179	2	1	postfrau	191.216	66.5189	87.7543	496.334	5.69189	0.0559473	0.16455	679.46	1900.88	2946.51	4139.97	10.6271	714.811
VH179	2	1	fass	194.995	45.4138	101.24	478.613	7.98333	0.0506996	0.148323	662.064	1823.98	2955.75	4278.01	9.04859	1365.39
VH179	2	1	makler	206.133	55.6052	160.427	490.367	9.25589	0.0414222	0.132874	725.281	1868.65	2995.73	4268.88	10.4125	578.661
VH179	2	1	zug	240.197	80.2315	156.782	474.297	7.14851	0.0493975	0.133847	764.34	1948.46	3020.15	4177.81	10.9833	833.248
VH179	2	1	buch	198.085	27.5575	146.583	264.285	6.98769	0.0419547	0.140229	743.372	1917.09	3016.08	4319.28	11.1834	1075.71
VH179	2	1	dienstmädchen	194.146	27.3715	92.2918	259.298	8.54543	0.0419709	0.130067	803.978	2214.29	3092.62	4317.96	9.53798	693.113
VH179	2	1	wort	200.584	22.027	171.072	267.679	12.5053	0.0355122	0.120144	633.659	1971.99	3006.54	4284.38	12.4098	639.275
VH179	2	1	schlüssel	212.059	56.3737	157.032	468.875	5.90846	0.0655567	0.177201	779.737	2137.68	3047.76	4286.13	10.0239	1184.84
VH179	2	1	postbote	196.72	26.0625	160.563	257.071	8.79639	0.0435809	0.13093	611.462	1944.72	3006.72	4281.79	10.5396	649.847
VH179	2	1	wasser	194.394	24.732	162.602	258.894	5.09583	0.0538588	0.139261	769.532	1941.22	3037.61	4360.59	11.9572	1621.43
VH179	2	1	eltern	213.287	50.0208	176.147	418.575	7.74932	0.0557404	0.138001	754.431	2141.02	3098.47	4391.2	10.5679	673.932
VH179	2	1	fahrer	201.662	27.6928	167.321	314.53	11.1115	0.0295988	0.0833363	658.582	1851.4	2907.24	4185.85	9.53938	495.513
VH179	2	1	kundin	196.833	19.8578	156.623	253.242	10.7172	0.0440126	0.124922	606.178	1933.29	2973.36	4338.04	9.63182	328.66
VH179	2	1	richter	197.186	24.0981	100.403	262.025	7.74451	0.0469839	0.108015	697.853	2104.28	3057.29	4248.13	10.1385	643.027
VH179	2	1	schaf	177.242	37.6517	99.5841	245.185	6.16635	0.0581902	0.184942	833.183	1914.85	3011.76	4285.38	9.93462	879.415
VH179	2	1	gold	190.093	24.2659	147.488	253.761	7.89369	0.0645479	0.15083	648.337	1905.83	2973.28	4151.04	10.2589	730.017
VH180	1	1	nachricht	227.275	50.3056	96.837	462.527	12.4333	0.0261833	0.0835183	793.365	2139.61	3070	4362.64	11.304	486.442
VH180	1	1	fass	211.117	43.9371	161.314	493.133	14.2081	0.0212696	0.0919685	671.785	1993.22	2945.65	4429.72	9.00444	985.378
VH180	1	1	schiff	217.393	39.9281	169.49	320.385	12.691	0.0194126	0.0829002	791.501	2072.72	3061.66	4344.18	10.1471	906.411
VH180	1	1	schaf	212.033	29.0048	143.348	268.237	11.4978	0.0250907	0.0754175	763.915	1831.59	3026.68	4268.2	10.8118	1177.34
VH180	1	1	postfrau	216.59	27.3345	145.989	268.628	12.5347	0.0224346	0.105698	681.658	1925.16	2930.43	4273.06	10.3333	641.437
VH180	1	1	makler	218.278	28.647	175.508	294.888	14.3118	0.0208373	0.0893513	608.424	1936.63	2933.53	4215.75	10.7667	499.924
VH180	1	1	zug	236.759	56.572	104.803	342.452	8.608	0.0363019	0.0809576	760.336	1917.34	3084.23	4317.33	12.3824	1179.92
VH180	1	1	fahrer	208.727	28.4354	159.729	270.179	14.9891	0.0266658	0.0866144	603.57	1964.16	2929.92	4235.21	9.65436	474.735
VH180	1	1	dienstmädchen	239.355	39.6109	162.763	320.267	14.6243	0.0181615	0.0733308	773.956	2171.46	3093.03	4384.02	12.9962	453.995
VH180	1	1	wasser	220.278	32.9183	158.998	310.435	10.6774	0.0251452	0.100917	760.815	1957.06	3060.65	4399.87	10.8897	988.926
VH180	1	1	schlüssel	237.945	51.6716	179.999	483.28	11.0885	0.0234812	0.083938	720.572	2191.79	3160.45	4374.44	10.2932	585.329
VH180	1	1	wort	224.154	29.6011	183.156	306.286	11.8623	0.0258532	0.0912962	748.376	2071.62	3115.44	4271.5	11.9123	999.693
VH180	1	1	hase	218.592	26.5111	178.777	297.375	12.5282	0.0210782	0.0865172	722.611	2104.55	3031.24	4307.12	9.96868	712.578
VH180	1	1	biene	219.445	37.406	109.029	301.331	17.9278	0.018138	0.0639127	561.561	1967.57	3017.24	4201.44	10.3936	352.562
VH180	1	1	kundin	226.226	39.7614	156.776	296.915	19.3039	0.0185518	0.075787	578.22	1951.26	3026.92	4418.66	11.3571	308.634
VH180	1	1	autor	239.947	53.1978	183.043	456.229	11.1861	0.0255571	0.0808637	713.055	1970.67	3112.84	4219.66	10.2986	638.069
VH180	1	1	buch	232.716	34.1104	181.676	305.88	10.4959	0.0312245	0.112115	714.502	1814.85	2994.16	4304.85	11.0296	1185.2
VH180	1	1	limonade	222.437	16.5906	193.111	274.397	16.9812	0.0153406	0.0710526	738.357	2131.94	3156.9	4374.28	11.4141	447.803
VH180	1	1	gold	213.692	35.9825	111.622	296.398	13.8674	0.0229338	0.0808913	677.933	1984.56	3010.73	4380.18	11.2005	686.876
VH180	1	1	postbote	219.382	31.431	165.919	291.69	14.2954	0.0262279	0.111109	657.04	2010.66	3121.09	4393.35	11.4941	470.996
VH180	1	1	richter	216.257	35.2934	104.164	316.296	14.2052	0.0241354	0.0978059	697.195	2105.76	3134.05	4265.27	10.7199	462.985
VH180	1	1	ärztin	231.173	35.4755	100.067	304.29	10.9852	0.0288194	0.0810018	731.051	2128.04	3113.87	4339.33	11.537	819.277
VH180	1	1	eltern	220.25	31.83	126.424	301.496	12.9194	0.0239297	0.10638	705.123	2149.42	3137.57	4383.36	10.5364	534.786
VH180	1	1	seife	216.833	22.9798	172.399	298.091	12.3968	0.0220853	0.0822091	739.977	2083.03	3131.92	4332.92	10.8406	747.72
VH180	2	1	zug	250.946	61.5864	132.573	475.913	9.35319	0.0311838	0.106278	827.936	1970.38	3052.24	4229.78	11.126	992.407
VH180	2	1	dienstmädchen	246.45	46.867	126.973	405.916	13.0854	0.0310006	0.0824006	762.065	2121.68	3130.95	4326.85	11.3624	551.435
VH180	2	1	eltern	231.943	47.8614	169.612	432.841	14.6076	0.0269641	0.0787569	713.879	2079.47	3021.58	4248.15	10.6832	435.793
VH180	2	1	gold	216.663	35.9216	169.97	290.474	14.888	0.0199922	0.0707716	721.119	1927.37	3004.94	4269.98	12.0423	766.005
VH180	2	1	nachricht	225.008	27.613	186.578	297.513	11.2714	0.0245246	0.093659	846.785	2219.35	3149.54	4389.4	11.8162	528.991
VH180	2	1	hase	206.831	26.6286	162.297	268.589	13.9303	0.0237134	0.0831437	660.553	1984.21	2922.51	4199.35	10.9615	587.464
VH180	2	1	autor	223.165	54.549	176.078	479.957	10.4388	0.0285646	0.107468	806.447	1973.06	3091.47	4264.96	10.5359	728.92
VH180	2	1	schlüssel	223.958	31.3737	171.764	312.122	11.1215	0.0307606	0.117838	853.424	2243.45	3178.71	4318.6	10.716	746.781
VH180	2	1	richter	215.013	29.7795	177.758	296.534	13.8659	0.0312427	0.0968811	722.209	2129.62	3098.48	4264.74	10.7397	489.229
VH180	2	1	schaf	209.088	29.1472	157.078	258.797	10.0343	0.0304016	0.110794	850.966	1957.96	3111.51	4248.51	10.2198	1307.9
VH180	2	1	wasser	205.729	22.6098	166.005	273.093	11.4321	0.0236038	0.104425	860.096	2047.35	3128.8	4394.09	11.3956	1211.3
VH180	2	1	fahrer	202.209	29.312	101.072	253.078	16.5666	0.0227866	0.0699931	596.881	1891.28	2939.21	4144.68	9.75083	456.126
VH180	2	1	buch	225.752	43.9774	165.028	363.149	9.62633	0.0277115	0.107629	824.65	1912.1	3105.6	4310.39	11.2439	694.267
VH180	2	1	fass	199.481	24.9458	167.833	268.093	12.6769	0.0271586	0.0952042	704.693	1969.69	3033.44	4399.19	9.17485	1191.61
VH180	2	1	makler	212.017	32.4777	163.575	284.354	12.5301	0.0285804	0.0990283	682.542	1923.15	2946.75	4237.37	11.6002	504.892
VH180	2	1	ärztin	238.952	64.6197	104.722	499.957	10.3215	0.0384977	0.102222	872.498	2199.56	3151.61	4396.7	10.7785	676.341
VH180	2	1	limonade	214.008	17.2034	175.738	254.364	16.4667	0.0197455	0.0718278	759.25	2156.51	3251.99	4378.55	10.4275	431.774
VH180	2	1	postbote	212.446	30.7483	163.628	268.29	16.0384	0.0249339	0.120301	652.269	2023.21	3068.95	4253.81	10.8546	410.937
VH180	2	1	kundin	226.535	44.2957	168.181	313.681	18.0523	0.0223255	0.0724511	615.248	1934.14	2984.55	4342.87	11.8769	340.401
VH180	2	1	schiff	211.076	36.4268	148.016	302.963	10.6904	0.0293224	0.0821054	812.865	2096.46	3095.12	4279.11	9.0604	1408.82
VH180	2	1	seife	215.251	22.563	176.458	276.174	14.3262	0.0244664	0.0711989	714.716	2068.09	3069.09	4302.9	11.2354	718.104
VH180	2	1	wort	206.135	23.9949	164.589	261.171	11.9746	0.0284922	0.0959511	722.914	2029.87	3105.56	4218.33	11.4757	705.815
VH180	2	1	biene	216.3	46.9234	165.771	463.843	18.7513	0.0215994	0.0643073	598.097	2041.43	3050.61	4237.59	11.0724	282.775
VH180	2	1	postfrau	213.65	24.9246	172.096	259.27	11.9904	0.0238956	0.143005	734.154	1939.03	3022.87	4219.66	10.7834	553.744
VH181	1	1	kundin	238.408	33.8609	193.579	305.242	19.4766	0.0183244	0.0642106	688.719	2005.46	2955.19	4178.92	18.3432	363.077
VH181	1	1	makler	231.966	18.2947	208.391	298.878	14.1581	0.019134	0.0743533	772.079	1977.34	2983.48	4313.15	16.0889	583.635
VH181	1	1	fahrer	228.407	21.7823	189.348	274.034	17.7307	0.0143866	0.0606984	718.324	1850.64	2853.48	4128.5	16.1464	521.847
VH181	1	1	postfrau	233.927	24.2519	199.596	328.058	14.1537	0.0207722	0.0698431	746.007	1900.51	3002.53	4178.76	14.806	754.74
VH181	1	1	wasser	222.323	24.0816	147.52	300.746	10.6886	0.0290724	0.082111	773.89	1934.32	3086.21	4337.85	14.5157	937.908
VH181	1	1	richter	231.452	17.1836	207.357	286.65	14.2995	0.0198291	0.0764001	755.443	2065.93	3100.6	4368.95	14.7192	503.313
VH181	1	1	eltern	240.579	49.2727	109.056	448.52	14.2829	0.0246071	0.0780804	796.888	2065.64	3059.57	4317.97	15.1101	538.098
VH181	1	1	gold	229.592	24.5732	195.405	294.563	13.8924	0.0241906	0.0717911	739.191	1888.37	3048.32	4188.15	15.0693	607.679
VH181	1	1	zug	234.827	48.6342	110.097	442.713	9.90407	0.0291155	0.0930976	793.881	2020.57	3079.15	4295.9	14.6407	928.339
VH181	1	1	schlüssel	243.347	35.8257	208.086	436.251	12.7943	0.0220914	0.0967652	804.539	2155.73	3170.92	4319.34	15.5418	708.75
VH181	1	1	hase	227.398	22.3274	199.962	304.463	13.7302	0.0203615	0.074071	736.21	1815.94	3041.09	4177.25	8.64389	573.633
VH181	1	1	autor	246.802	57.3421	162.712	499.948	11.5089	0.0267865	0.0733542	750.204	1994.75	3049.42	4175.09	12.7404	617.612
VH181	1	1	schiff	228.518	29.766	192.749	307.448	11.705	0.0217789	0.0815624	750.61	1974.4	3066	4161.47	12.158	786.736
VH181	1	1	biene	228.057	23.6124	190.797	285.636	21.2196	0.0157294	0.061809	635.194	2024.88	2997.44	4153.22	17.6119	293.183
VH181	1	1	schaf	232.85	21.6695	203.261	289.778	11.9074	0.0228478	0.0839272	836.01	2015.56	3097.24	4348.88	14.0771	811.043
VH181	1	1	fass	219.356	28.604	103.08	265.089	14.0764	0.0211664	0.0856044	699.275	1943.91	3062.6	4350.59	13.2963	652.427
VH181	1	1	nachricht	234.636	19.1264	212.704	298.4	12.3547	0.0164716	0.0669959	912.407	2181.65	3203.71	4393.95	15.0185	525.73
VH181	1	1	dienstmädchen	248.845	22.6256	202.44	306.041	13.5696	0.0203752	0.0782864	762.265	2144.07	3101.24	4297.73	15.4653	592.24
VH181	1	1	seife	233.007	21.6666	191.567	309.972	16.3047	0.0188528	0.0748823	736.743	2052.77	3103.8	4279.31	16.374	503.259
VH181	1	1	limonade	230.056	16.673	204.902	277.981	20.911	0.0150421	0.0573311	670.897	1922.46	2995.45	4181.55	15.0788	369.552
VH181	1	1	buch	240.495	23.3971	201.975	291.712	12.853	0.0203439	0.0732683	805.978	1951.09	3101.44	4276.78	14.8759	677.502
VH181	1	1	wort	219.053	33.491	103.586	284.344	13.8594	0.0215427	0.0739804	701.959	1997.18	3131.92	4350.88	15.2322	468.474
VH181	1	1	ärztin	207.244	60.9221	102.408	423.47	11.7886	0.0159119	0.100444	805.491	2004.69	3144.87	4296.63	12.3142	1587.83
VH181	1	1	postbote	231.126	17.0092	202.699	271.979	16.126	0.0156858	0.0769196	709.998	1948.97	3096.4	4217.55	14.7352	415.306
VH181	2	1	eltern	236.377	31.907	186.709	337.609	14.5234	0.0201241	0.0733635	649.254	1989.21	2902.42	4374.78	12.8483	567.63
VH181	2	1	hase	224.51	21.6367	187.931	296.147	14.5737	0.0145814	0.0714879	730.578	1780.64	2879.7	4165.82	12.1969	653.963
VH181	2	1	postfrau	231.403	21.6309	197.079	286.816	14.422	0.0208821	0.0852859	660.365	1844.64	2940.72	4187.34	12.5685	618.431
VH181	2	1	schaf	226.386	22.4046	190.971	275.319	10.5674	0.02187	0.0755125	780.429	1952.38	2925.64	4220.52	11.9855	903.573
VH181	2	1	gold	218.461	26.2203	111.176	294.243	12.5322	0.0227788	0.0863542	638.358	1892.94	2878.41	4130.78	12.9239	672.956
VH181	2	1	fahrer	221.883	17.2125	185.933	268.734	16.9827	0.0171184	0.0605749	656.783	1845.25	2794.93	4212.87	12.9692	505.971
VH181	2	1	schlüssel	238.258	23.5279	210.435	304.694	13.6264	0.0212652	0.0903942	638.349	2034.17	2959.49	4174.82	11.079	610.182
VH181	2	1	fass	222.862	37.2467	100.032	431.96	10.8262	0.022579	0.0990293	683.555	1982.73	2988.33	4368.26	10.9242	808.382
VH181	2	1	seife	224.337	17.6728	194.05	289.244	12.5331	0.021089	0.0882262	686.301	2046.92	3001.1	4309.23	11.1679	543.682
VH181	2	1	schiff	221.386	18.5613	158.284	269.884	11.1174	0.0205188	0.09832	756.926	2021.74	2943.75	4191.16	10.7298	915.956
VH181	2	1	autor	222.329	27.8338	108.236	270.398	10.4545	0.025479	0.08076	713.36	1944.83	2947.77	4263.32	11.7615	678.075
VH181	2	1	richter	225.656	18.5211	187.017	298.674	14.5539	0.0191962	0.0758574	669.528	2008.69	3039.31	4309.72	11.2759	535.439
VH181	2	1	limonade	225.658	15.3023	203.581	286.696	18.7649	0.0160878	0.0705557	598.972	1923.47	3014.16	4201.66	12.819	395.142
VH181	2	1	wort	225.17	19.2966	194.247	284.529	13.001	0.0239195	0.0660539	698.846	2000.45	3073.57	4312.06	12.4787	665.726
VH181	2	1	wasser	232.136	49.7893	186.239	496.147	11.3611	0.0252131	0.0846217	678.398	1941.43	2971.44	4344.2	11.6564	941.062
VH181	2	1	postbote	233.564	17.7803	206.456	282.281	16.6906	0.0204411	0.075919	641.593	1907.09	2939.84	4190.52	13.349	468.309
VH181	2	1	makler	229.511	14.8252	208.504	287.49	14.5106	0.0168617	0.0755229	714.13	1933.53	2889.36	4239.2	12.1537	570.481
VH181	2	1	ärztin	217.426	40.207	92.0712	301.237	11.893	0.0247965	0.105506	786.565	2095.17	3026.83	4317.26	11.3415	928.248
VH181	2	1	kundin	232.08	18.1021	201.512	274.982	21.4258	0.0168467	0.0549086	563.686	1930.71	2792.07	4199.98	12.5106	357.108
VH181	2	1	dienstmädchen	243.697	18.5499	205.464	291.056	12.6482	0.020072	0.0779496	711.104	2192.81	3023.16	4337.99	12.5412	728.193
VH181	2	1	biene	232.589	20.0258	194.956	281.639	19.7349	0.0152039	0.0637021	565.791	1948.76	2851.4	4165.29	13.5209	365.581
VH181	2	1	zug	227.909	25.073	127.772	288.916	10.7214	0.0264555	0.0989092	705.608	1936.72	2989.4	4234.93	11.8261	867.273
VH181	2	1	nachricht	223.23	31.144	108.518	283.279	12.7668	0.0221059	0.0711557	784.011	2146.38	3145.63	4315.77	12.6818	428.471
VH181	2	1	buch	221.801	19.8327	186.961	273.851	12.0751	0.0241884	0.0837868	701.835	1905.76	2966	4223.44	12.1832	597.951
VH182	1	1	nachricht	225.387	23.9741	193.333	274.144	11.3783	0.0209008	0.0905432	898.732	2180.12	3223.81	4226.07	12.3677	752.718
VH182	1	1	wort	222.231	25.2783	180.059	289.582	16.9993	0.0160664	0.0669322	687.612	1953.93	2969.71	4181.49	13.6817	577.874
VH182	1	1	wasser	215.55	32.7599	117.968	277.152	12.0047	0.0248792	0.0822218	846.025	1947.89	3052.07	4312.51	11.5681	786.231
VH182	1	1	zug	225.538	56.2762	130.156	480.498	12.6509	0.0192332	0.076415	764.281	1912.72	3048.84	4214.56	11.875	611.417
VH182	1	1	biene	219.605	23.4425	177.538	266.097	17.7885	0.0181778	0.0646531	632.198	2057.3	3066.16	4161.67	12.5264	350.775
VH182	1	1	schaf	218.009	23.153	179.415	264.838	13.4085	0.0216359	0.0769795	738.664	1860.1	2959.53	4076.59	10.5964	753.258
VH182	1	1	ärztin	244.902	58.6663	182.435	493.013	12.3491	0.0263653	0.0685648	786.368	2218.8	3153.86	4274.87	10.5577	636.055
VH182	1	1	limonade	217.776	19.4974	188.696	267.141	16.023	0.0203131	0.0705086	712.538	1957.74	3048.59	4190.79	11.5946	530.646
VH182	1	1	postbote	234.362	40.2364	171.548	464.012	14.646	0.036716	0.124471	663.884	2032.82	3076.27	4187.6	12.5465	399.399
VH182	1	1	gold	221.614	25.6878	184.178	296.754	17.3877	0.020226	0.0771354	660.322	1874.18	3026.65	4252.05	12.3062	457.233
VH182	1	1	fahrer	225.096	23.9272	182.004	275.718	19.7819	0.0190914	0.0597076	605.468	1837.5	2917.83	4057.29	11.6292	444.634
VH182	1	1	schlüssel	238.238	54.013	107.401	463.966	14.676	0.0208368	0.0857358	694.81	2144.74	3111.95	4242.24	10.4335	502.174
VH182	1	1	richter	213.658	57.4978	102.965	450.314	15.8805	0.0195729	0.0730408	706.141	2067.55	3105.33	4257.79	11.0714	477.726
VH182	1	1	postfrau	223.397	26.2113	179.032	290.086	15.0647	0.0218044	0.0886577	666.676	1882.23	3002.86	4239.84	11.5834	597.125
VH182	1	1	hase	216.074	23.1115	180.798	280.312	16.5426	0.0150105	0.0737774	717.496	1989.84	3003.22	4139.24	11.6935	517.881
VH182	1	1	eltern	225.742	54.838	101.121	486.377	15.2201	0.018461	0.0800267	657.753	2000.17	2948.89	4122.15	10.9642	502.206
VH182	1	1	buch	213.361	33.3794	124.559	274.141	11.4257	0.0214967	0.0842435	828.353	1933.75	3059.61	4245.32	12.3183	644.963
VH182	1	1	fass	212.963	30.3916	105.589	294.727	15.5717	0.0191757	0.0786589	655.055	1853.33	2886.54	4179.32	9.76074	618.489
VH182	1	1	dienstmädchen	232.535	31.6105	119.763	284.883	12.6253	0.0218884	0.0780739	731.896	2192.75	3115.32	4310.03	11.7696	482.144
VH182	1	1	autor	210.509	45.0901	98.9283	271.732	9.85263	0.0299048	0.115005	692.796	1824.29	2948.13	4153.48	11.332	585.262
VH182	1	1	kundin	222.053	32.9739	121.318	288.461	18.0648	0.0206276	0.0787013	515.006	1820.83	2908.07	4298.14	11.2623	334.922
VH182	1	1	makler	216.098	34.2407	105.572	280.014	13.9709	0.0234533	0.094899	661.974	1827.76	2893.08	4063.82	11.3182	514.76
VH182	1	1	schiff	208.947	35.97	102.512	272.342	11.808	0.0316954	0.109192	772.568	2030.62	3123.73	4176.27	8.98697	620.802
VH182	1	1	seife	223.902	27.07	178.352	298.585	16.2769	0.0168316	0.0596212	704.041	2024.78	3046.15	4248.77	12.9883	482.22
VH182	2	1	seife	228.861	27.3236	177.932	301.81	13.5666	0.0221001	0.0718064	754.834	2061.84	3098.51	4245.94	14.916	704.49
VH182	2	1	wasser	211.499	44.9453	118.51	306.202	10.8492	0.0275731	0.101495	820.534	1932.15	3092.96	4246.76	13.4933	1082.03
VH182	2	1	kundin	235.326	31.2449	182.431	306.296	20.5497	0.0166361	0.0629563	641.769	1916.03	3011.2	4197.3	15.2629	376.592
VH182	2	1	ärztin	232.493	41.6722	107.759	445.067	14.7651	0.0203378	0.0645595	775.552	2169.84	3135.4	4200.93	11.2022	776.854
VH182	2	1	fass	212.453	44.3552	100.91	280.225	15.0089	0.0151126	0.0771794	709.312	1858.91	2990.42	4213.65	13.2563	799.997
VH182	2	1	gold	226.326	27.5486	182.292	315.099	16.3394	0.0167735	0.0704015	732.862	1903.36	3063.66	4264.82	14.5175	589.246
VH182	2	1	autor	235.359	31.2024	188.721	371.051	11.5472	0.0233457	0.0940289	712.759	1851.79	2990.39	4114.62	14.2185	660.857
VH182	2	1	zug	228.731	46.9272	116.375	299.121	10.2161	0.0214768	0.0954503	763.652	1899.74	3078.68	4214.79	13.8868	794.753
VH182	2	1	schlüssel	250.067	57.2884	111.412	498.121	11.9109	0.0199302	0.0985716	830.194	2119.28	3123.46	4243.26	12.9374	823.083
VH182	2	1	wort	223.725	28.9966	96.3153	293.137	14.1784	0.0223084	0.0852856	734.257	1936.55	3053.88	4144.23	15.0571	658.638
VH182	2	1	biene	240.381	28.9009	178.607	297.868	20.2497	0.0140573	0.0588247	680.65	2006.56	3126.43	4168.38	15.9188	355.339
VH182	2	1	eltern	226.23	38.2766	117.031	318.204	14.2442	0.0245	0.0799045	756.724	2061	3047.77	4226.53	13.5874	590.742
VH182	2	1	schaf	232.379	27.5515	184.34	288.075	14.083	0.0166744	0.0751085	818.5	1868.07	3060.35	4195.32	13.7176	1008.43
VH182	2	1	postbote	249.856	28.6771	182.677	305.1	15.9054	0.0193678	0.0868354	690.266	1987.01	3064.48	4208.57	13.8416	504.565
VH182	2	1	postfrau	229.134	31.5862	179.106	288.305	15.0154	0.0191183	0.0791864	685.414	1876.42	3032.32	4168.51	13.0675	663.879
VH182	2	1	hase	231.387	32.7742	174.04	304.13	14.1411	0.02026	0.0707931	760.594	1984.28	3052.2	4126.09	13.9066	616.385
VH182	2	1	limonade	239.643	40.0195	208.31	498.048	17.1205	0.0152212	0.0672898	751.481	1992.61	3094.77	4168.3	14.3204	603.625
VH182	2	1	buch	238.668	38.8066	165.826	342.751	11.9471	0.0213881	0.0780541	786.924	1826.27	3055.29	4179.44	13.7766	804.688
VH182	2	1	fahrer	221.27	39.7203	100.964	285.064	18.817	0.0174644	0.0635517	673.423	1891.27	2988.23	4072.77	13.4702	582.995
VH182	2	1	makler	240.109	36.1956	183.6	312.06	16.3165	0.0164295	0.0717103	693.97	1854.87	2973.14	4111.49	13.9248	566.18
VH182	2	1	nachricht	246.315	49.0118	185.337	496.133	12.7763	0.0184819	0.0745454	893.224	2161.39	3182.63	4223.07	13.4293	658.833
VH182	2	1	schiff	224.52	34.9536	134.686	321.138	13.0705	0.0213752	0.0900803	807.703	2025.59	3137.01	4165.9	11.4467	899.459
VH182	2	1	dienstmädchen	257.389	31.6435	180.865	320.659	15.2449	0.0153868	0.0704867	757.469	2148.07	3145.03	4233.76	14.14	511.139
VH182	2	1	richter	216.475	46.7382	112.266	343.953	12.6603	0.0197676	0.0771832	731.782	2119.99	3095.12	4158.18	12.3998	674.203
VH183	1	1	zug	218.896	39.5091	113.084	303.397	10.0349	0.0236233	0.0750596	826.701	1915.06	3115.44	4186.33	11.1437	1267.7
VH183	1	1	seife	212.415	31.4728	173.895	308.863	13.5357	0.0180768	0.0739197	687.533	2058.06	3013.13	4213.49	11.5558	1009.53
VH183	1	1	richter	210.165	29.5378	164.336	294.249	13.4169	0.0197873	0.0880242	722.09	2103.91	3105.16	4232.93	9.37947	762.304
VH183	1	1	eltern	233.958	46.2891	169.676	416.293	14.5982	0.019628	0.0821052	704.326	2005.2	3024.29	4177.27	11.8334	565.925
VH183	1	1	kundin	214.279	36.0862	154.03	290.537	16.3471	0.0207215	0.0592335	553.526	1813.35	2956.04	4175.19	10.3383	334.77
VH183	1	1	biene	219.801	45.708	181.486	496.882	16.8191	0.0195064	0.0638756	615.321	1942.65	3026.79	4109.94	10.7906	382.58
VH183	1	1	postfrau	221.244	50.2282	169.753	499.767	11.2841	0.0347652	0.0898215	692.675	1802.77	2996.8	4208.61	11.2047	698.35
VH183	1	1	fahrer	200.421	27.4184	111.81	270.094	13.9506	0.0226546	0.0707563	609.212	1766.44	2874.55	4026.21	7.73834	521.126
VH183	1	1	schaf	204.191	25.5473	167.676	271.646	9.83991	0.0252099	0.0871257	860.069	1893.5	3091.21	4275.7	10.4544	1373.88
VH183	1	1	postbote	220.245	26.5389	171.88	282.415	15.4822	0.0224449	0.0901584	676.412	1925.05	3114.09	4227.69	12.3044	610.57
VH183	1	1	hase	211.055	27.7195	175.076	295.309	12.6182	0.0243635	0.083821	631.567	1889.92	2929.79	4153.47	9.45059	855.095
VH183	1	1	fass	198.297	26.6397	156.743	267.566	11.4324	0.0249897	0.0984555	661.397	1838.52	2972.1	4292.32	8.42439	1764.2
VH183	1	1	limonade	211.157	24.0036	148.798	288.242	12.8507	0.0204332	0.0680965	793.248	1942.37	3185.23	4345.11	9.60924	543.232
VH183	1	1	ärztin	240.239	50.4532	183.609	414.88	8.68866	0.0326877	0.113712	801.533	2126.92	3116.22	4285.65	9.15925	1016.52
VH183	1	1	buch	216.559	34.8421	139.816	299.884	9.23084	0.029664	0.080966	795.068	1799.25	3023.25	4256.13	12.113	1294.03
VH183	1	1	autor	202.713	37.7659	151.932	467.069	8.28993	0.034228	0.0967818	793.289	1866.84	2992.02	4203.4	10.5748	911.254
VH183	1	1	makler	212.924	47.8461	101.157	495.499	13.6206	0.025067	0.0811618	702.008	1788.88	2956.68	4166.41	11.1491	527.767
VH183	1	1	wort	199.679	34.1234	101.285	272.201	13.4243	0.0262255	0.0821025	754.646	1988.17	3021.96	4206.72	11.4508	1032.96
VH183	1	1	dienstmädchen	242.209	24.8327	196.511	291.776	14.2121	0.0234873	0.0756739	751.357	2179.4	3082.05	4279.9	12.035	623.961
VH183	1	1	schlüssel	229.643	27.8041	192.197	332.784	14.4894	0.0254195	0.0905666	748.292	2048.93	3091.95	4180.59	11.4071	1018.44
VH183	1	1	gold	193.349	22.646	106.301	253.23	14.0271	0.0193137	0.0696881	735.058	1831.52	3050.53	4212.11	9.4955	988.031
VH183	1	1	wasser	205.549	27.1983	170.836	288.315	9.67065	0.0287557	0.104739	742.446	1815.54	3050.88	4239.84	10.8478	1651.92
VH183	1	1	schiff	203.246	24.4996	171.398	282.314	10.202	0.0256677	0.107757	815.102	2031.71	3155.04	4234.97	9.41453	924.94
VH183	1	1	nachricht	212.371	47.6379	174.145	485.893	11.043	0.0245631	0.0862162	827.65	2075.08	3150.45	4271.39	10.8885	696.181
VH183	2	1	zug	213.242	41.7409	107.623	318.162	11.5229	0.0376471	0.0717921	806.195	1941.69	3048.62	4185.21	13.3825	905.611
VH183	2	1	richter	218.721	29.083	170.849	306.187	14.4379	0.0244028	0.0782197	796.913	2121.85	3140.41	4256.1	13.3827	700.817
VH183	2	1	biene	218.006	30.4032	129.106	281.351	17.5706	0.020212	0.0677748	663.669	1986.44	3042.13	4173.94	15.5625	318.371
VH183	2	1	fahrer	206.883	28.0409	111.268	275.506	14.9082	0.0191729	0.0719819	631.782	1795.48	2917.46	4126.85	14.7187	491.706
VH183	2	1	hase	204.84	26.2481	170.782	309.829	13.0126	0.0232821	0.0785563	664.457	1872.61	2910.78	4202.49	11.5952	818.005
VH183	2	1	postbote	223.275	31.168	175.184	306.847	15.3798	0.025097	0.0838785	687.705	1968.4	3090.18	4269.91	13.0751	618.384
VH183	2	1	fass	211.676	29.8472	169.215	280.459	13.9984	0.0192511	0.0775873	696.361	1841.85	2936.1	4241.89	13.5425	1022.69
VH183	2	1	seife	217.608	37.2709	172.377	323.605	13.5812	0.0239516	0.0711641	718.445	2060.71	3040.21	4204.84	14.1174	911.662
VH183	2	1	gold	208.946	31.1154	169.26	301.084	13.1621	0.0207774	0.069022	784.777	1942.22	3091.94	4247.49	12.6788	1115.56
VH183	2	1	buch	226.343	72.1376	102.552	501.924	10.4898	0.0304114	0.0814132	812.164	1864.42	3022.56	4256.32	12.5196	1033.21
VH183	2	1	eltern	233.138	41.8411	178.668	421.133	13.7186	0.0250866	0.0885036	764.775	2064.67	3064.12	4302.16	13.4272	501.373
VH183	2	1	dienstmädchen	235.471	27.5748	177.725	287.981	12.4775	0.0261257	0.0783111	817.812	2146.28	3094.83	4287.04	13.5568	703.538
VH183	2	1	wort	208.77	22.8297	180.036	273.422	13.5998	0.0211779	0.0727614	773.611	2016.96	3045.41	4296.52	13.8132	661.155
VH183	2	1	schaf	204.948	25.3836	171.795	264.654	11.2958	0.0237849	0.086528	820.975	1871.77	3043.69	4205.85	13.0127	904.218
VH183	2	1	limonade	214.425	25.627	176.468	289.746	13.7223	0.0197472	0.0625153	771.46	1949.95	3121.05	4243.11	13.8348	544.761
VH183	2	1	autor	212.342	32.705	165.953	321.809	8.53334	0.0321734	0.0822849	795.712	1886.01	3022.01	4211.24	13.6893	645.908
VH183	2	1	ärztin	224.571	30.924	176.529	308.648	12.4031	0.0206935	0.0675428	734.68	2094.52	3095.4	4322.83	11.1387	769.705
VH183	2	1	postfrau	215.454	29.2715	118.006	284.461	11.7577	0.0295078	0.0791785	725.295	1927	2995.3	4250.74	13.8308	708.851
VH183	2	1	nachricht	205.66	48.3401	119.234	496.446	10.4052	0.0222288	0.0797307	875.721	2089.33	3119.77	4232.77	14.2417	537.682
VH183	2	1	makler	228.669	66.8431	172.818	496.846	14.1946	0.0238423	0.0738109	744.489	1890.14	2953.07	4180.18	13.6293	469.183
VH183	2	1	schlüssel	219.159	30.4373	155.05	301.115	12.81	0.0247974	0.0891636	771.101	1991.05	3048.85	4247.49	14.6107	1487.97
VH183	2	1	schiff	212.142	24.3383	181.19	267.711	12.7158	0.0241287	0.0797295	791.683	2005.14	3119.82	4236.79	10.3697	660.927
VH183	2	1	wasser	217.263	30.8537	169.314	280.524	10.6029	0.0282831	0.102827	772.875	1874.02	3047.77	4335.72	14.0933	957.413
VH183	2	1	kundin	228.653	38.0207	172.427	308.29	18.0201	0.0214382	0.067467	661.177	1850.14	2945.96	4214.15	14.9107	339.236
VH184	1	1	wasser	204.354	26.3371	156.673	273.427	8.32975	0.0270607	0.0991756	780.772	2007.28	3078.85	4330.34	10.505	957.804
VH184	1	1	fahrer	197.114	20.6317	107.211	247.703	16.7587	0.0187287	0.0628108	623.467	1935.77	2978.65	4272.49	9.35302	401.346
VH184	1	1	richter	209.685	41.4988	93.6989	369.214	12.9494	0.0210683	0.0877478	610.269	2154.4	3147.92	4264.83	9.56917	500.538
VH184	1	1	autor	212.467	51.576	91.5503	480.849	11.4577	0.0241073	0.0867188	692.791	2053.4	3104.11	4283.39	10.3875	485.532
VH184	1	1	biene	209.349	23.5622	155.348	260.953	19.3927	0.0205009	0.0647587	545.641	1881.41	3075.67	4234.23	11.0654	299.514
VH184	1	1	eltern	232.178	55.1737	175.2	496.974	13.1477	0.0208171	0.0917337	643.526	2085.78	3089.6	4232.24	10.8997	435.004
VH184	1	1	postbote	212.486	20.4139	171.473	268.043	14.7142	0.0245415	0.0904498	547.777	1930.59	3034.34	4144.61	11.2408	406.194
VH184	1	1	zug	223.378	55.8498	156.806	453.174	10.5353	0.0328305	0.10309	655.758	1952.08	3036.84	4141.34	11.0758	808.535
VH184	1	1	schlüssel	216.203	29.8388	104.234	286.763	11.8448	0.0235388	0.10769	614.903	2170.95	3124.88	4224.25	10.5584	592.888
VH184	1	1	makler	221.121	59.6248	161.49	487.338	14.5812	0.0294184	0.0896172	652.931	1947.38	3016.72	4224.19	9.88945	408.283
VH184	1	1	limonade	210.43	13.0461	172.559	251.033	17.8514	0.014953	0.0663048	660.968	2030.79	3140.83	4249.73	10.5629	385.154
VH184	1	1	fass	207.266	31.9756	167.274	431.408	13.965	0.0205671	0.0843126	626.498	1993.32	3012.26	4318.68	9.44641	604.297
VH184	1	1	wort	208.834	17.2906	169.801	251.498	13.9814	0.0184082	0.0954173	629.186	2028.65	3069.81	4227.25	12.3976	481.03
VH184	1	1	gold	195.83	32.5753	148.662	476.259	15.8334	0.0203574	0.0789985	664.935	1990.95	3080.81	4214.88	10.0025	508.561
VH184	1	1	schaf	203.546	17.1254	161.025	243.99	12.1531	0.0216077	0.0901205	701.884	1943.03	3067.18	4201.16	9.78576	733.808
VH184	1	1	nachricht	213.437	37.9534	182.87	442.944	11.807	0.019512	0.102517	818.519	2240.27	3214.36	4231.12	11.0966	478.553
VH184	1	1	schiff	205.487	23.8988	161.223	278.963	11.8363	0.0278991	0.0930332	733.972	2099.01	3112.46	4233.13	7.71361	634.481
VH184	1	1	hase	208.683	17.8826	175.311	256.392	14.5082	0.0171834	0.0924765	599.498	2012.51	3066.43	4174.18	8.77416	436.194
VH184	1	1	seife	214.207	16.4096	167.293	250.158	14.501	0.0182793	0.0710603	642.668	2061.88	3054.25	4252.85	11.5135	403.411
VH184	1	1	postfrau	208.929	15.2275	179.267	243.191	13.486	0.021633	0.0960598	630.219	1991.3	3050.35	4194.16	10.7459	549.466
VH184	1	1	kundin	211.732	19.1027	174.702	250.11	19.7901	0.0174684	0.0724748	503.64	1882.1	2988.58	4347.73	10.2255	283.711
VH184	1	1	ärztin	223.474	39.2308	189.197	455.063	11.5779	0.0226943	0.0844244	630.382	2192.34	3131.82	4209.35	9.61214	604.639
VH184	1	1	buch	210.499	28.2094	90.2907	254.803	9.94848	0.0298024	0.100373	682.306	1926.82	3040.78	4202.28	11.2845	586.385
VH184	1	1	dienstmädchen	214.325	16.0643	165.972	245.061	12.9571	0.020277	0.0807362	725.556	2288.2	3223.66	4318.49	10.9733	456.132
VH184	2	1	autor	211.825	36.6274	110.06	295.653	9.97918	0.0272589	0.0816126	703.308	2021.37	3099	4198.26	11.6374	605.745
VH184	2	1	ärztin	210.121	33.2919	94.428	275.298	10.3526	0.0245651	0.0826809	738.253	2206.49	3111.3	4217.45	10.7843	559.032
VH184	2	1	hase	207.643	19.9132	159.672	262.668	13.6562	0.0193212	0.0745204	658.433	2055.1	3095.38	4155.51	10.4808	482.255
VH184	2	1	schiff	207.489	24.3461	166.019	265.246	11.0539	0.0263141	0.0949515	767.649	2082.47	3165.9	4214.99	9.92359	629.937
VH184	2	1	eltern	224.942	49.1424	160.594	454.323	11.1484	0.0298741	0.113245	701.624	2095.08	3096.55	4272.91	11.0478	467.415
VH184	2	1	kundin	208.612	21.8463	174.787	254.989	16.8958	0.0254396	0.0779991	532.391	1942.37	3049.92	4313.05	11.6549	291.376
VH184	2	1	wasser	191.373	42.3454	92.3558	274.555	9.57198	0.0262386	0.109058	754.236	2029.11	3117.76	4287.7	10.7933	978.868
VH184	2	1	seife	194.759	49.6586	91.4954	282.594	8.58152	0.0328673	0.100144	655.416	2062.79	3075.85	4232.2	10.5058	621.561
VH184	2	1	dienstmädchen	211.319	18.2496	160.252	245.126	12.57	0.017795	0.0772787	767.698	2240.09	3175.24	4275.17	11.5648	656.148
VH184	2	1	postbote	204.605	20.1255	164.616	251.597	13.1088	0.0261464	0.101614	650.122	1988.39	3093.24	4153.68	11.4569	446.581
VH184	2	1	postfrau	208.077	19.7773	161.029	267.903	11.6755	0.0224649	0.0940012	702.127	1952.04	3089.51	4202.08	11.0915	647.051
VH184	2	1	gold	193.06	37.9519	101.527	277.608	11.6804	0.0218547	0.0870301	632.845	1926.65	3082.83	4167.71	11.01	633.555
VH184	2	1	buch	215.22	24.8247	160.742	263.592	12.3798	0.0188717	0.0795158	774.53	2024.17	3115.92	4254.05	12.6577	741.922
VH184	2	1	fass	200.973	43.7573	103.972	470.976	12.5174	0.019283	0.0831175	683.694	2013.25	3066.47	4331.17	9.88116	885.261
VH184	2	1	limonade	208.058	19.9607	162.68	282.142	15.3414	0.0184522	0.0704698	649.407	2067.44	3191.63	4223.14	10.3585	517.971
VH184	2	1	schlüssel	216.334	24.3686	162.513	280.462	14.2931	0.0172624	0.0913543	670.381	2163.98	3105.17	4171.88	11.2097	729.833
VH184	2	1	makler	202.859	41.8708	101.909	372.465	13.9385	0.0269149	0.0894511	710.743	2020.1	3085.03	4230.73	11.1118	515.696
VH184	2	1	biene	210.351	22.4336	171.704	260.191	18.5095	0.0222874	0.0684357	564.169	1937.35	3139.34	4140.96	10.9694	290.993
VH184	2	1	zug	201.311	36.5306	90.5436	261.727	8.46678	0.0365188	0.112967	826.849	2033.43	3083.33	4216.71	10.3156	764.613
VH184	2	1	richter	200.91	27.2096	130.956	275.021	12.5031	0.0249585	0.100376	734.605	2195.44	3210.11	4313.12	10.6224	672.28
VH184	2	1	wort	195.946	28.135	100.514	255.374	13.3878	0.0226088	0.0915282	699.73	2080.35	3115.21	4269.6	12.0204	434.017
VH184	2	1	nachricht	209.885	44.3124	176.234	427.437	9.19573	0.0215338	0.0890861	833.673	2243.82	3187.13	4313.22	10.0591	669.537
VH184	2	1	schaf	182.467	36.6524	89.7543	240.152	8.71063	0.0232158	0.140377	789.679	2007.48	3110.79	4203.47	10.036	839.869
VH184	2	1	fahrer	203.943	42.6766	102.158	458.608	13.5408	0.0183442	0.0812803	622.858	1907.92	3008.87	4198.29	9.79331	535.58
VH185	1	1	gold	204.354	35.0508	104.582	303.348	15.657	0.0180286	0.0765584	632.456	1806.65	2975.07	4275.42	10.2007	527.565
VH185	1	1	autor	210.935	70.3368	100.104	466.864	11.7853	0.0263639	0.0897433	780.261	1876.84	2986.21	4211.15	11.8525	626.133
VH185	1	1	buch	213.479	35.0908	174.336	302.45	12.0711	0.0228511	0.0776258	727.552	1823.6	2996.75	4243.21	12.6317	537.71
VH185	1	1	schiff	206.873	28.9503	168.993	298.236	13.6289	0.0184955	0.0660451	782.32	1930.19	3007.22	4241.24	8.55152	856.271
VH185	1	1	richter	204.551	25.1911	174.065	283.38	14.4987	0.0183282	0.0863902	680.006	2004.4	3040.92	4235.03	9.31742	487.947
VH185	1	1	dienstmädchen	196.034	47.6257	99.727	287.787	11.678	0.0238766	0.0795965	754.719	2098.88	3098.12	4335.3	10.9722	543.972
VH185	1	1	kundin	218.676	50.1938	101.904	323.929	17.4876	0.0278084	0.0697413	526.704	1781.64	2985.7	4332.34	9.88784	321.895
VH185	1	1	wort	184.961	33.6208	93.9072	262.575	13.0743	0.0364391	0.11453	661.03	1836.75	2964.14	4233.16	10.6513	474.66
VH185	1	1	eltern	203.658	48.7877	87.4505	285.754	16.1828	0.0211103	0.0750788	696.739	1953.85	2969.41	4284.77	11.0994	503.497
VH185	1	1	schaf	199.938	43.745	100.873	320.605	13.2043	0.0218913	0.087703	701.279	1734.17	2954.51	4146.17	10.8578	712.76
VH185	1	1	fass	197.296	27.4188	162.776	287.236	14.5236	0.0240605	0.0866063	605.602	1731.79	2888.2	4354.6	10.1392	689.765
VH185	1	1	hase	204.752	44.6346	105.794	309.124	17.8253	0.013693	0.0564397	621.698	1930.18	2874.36	4143.18	10.1855	490.96
VH185	1	1	schlüssel	190.482	41.1993	104.379	258.453	14.8244	0.0213088	0.0866057	764.504	1999.12	2984.32	4220.26	11.1624	595.343
VH185	1	1	zug	215.043	32.9595	177.787	309.256	11.613	0.0370795	0.0785162	802.427	1851.32	3001.92	4180.96	11.7814	505.939
VH185	1	1	postfrau	219.992	37.8616	165.601	305.501	13.0165	0.0298295	0.100125	663.135	1820.53	2946.74	4158.63	10.5439	587.942
VH185	1	1	wasser	200.957	40.5717	88.3332	273.296	11.434	0.0234127	0.0800156	644.988	1711.34	2899.83	4219.22	9.69696	720.206
VH185	1	1	ärztin	226.036	50.9328	160.127	462.377	16.2699	0.0296116	0.0756483	744.684	2044.37	3025.9	4263.29	10.0232	603.11
VH185	1	1	postbote	210.588	33.1557	167.203	286.082	16.711	0.0235041	0.0811142	652.186	1916.89	3027.33	4210.08	11.8404	444.556
VH185	1	1	seife	214.526	39.2611	177.752	324.879	15.7799	0.0196139	0.0804813	617.761	1979.35	2908.19	4171.72	10.059	661.27
VH185	1	1	fahrer	191.777	54.1739	88.7291	287.07	16.4318	0.0204646	0.0844216	621.082	1781.17	2901.9	4169.39	8.55092	430.282
VH185	1	1	makler	219.218	37.6021	160.26	316.192	14.8512	0.0203693	0.0907584	636.575	1674.42	2870.18	4148.52	10.3464	467.135
VH185	1	1	biene	217.874	43.8072	93.6878	320.468	19.416	0.015109	0.0702392	510.19	1856.25	2971.68	4132.86	9.4351	298.654
VH185	1	1	nachricht	199.741	49.9044	88.6168	293.912	11.2491	0.029408	0.10387	735.437	1937.46	3030.59	4177.89	9.54261	523.726
VH185	1	1	limonade	212.499	39.4476	90.9873	346.385	16.1887	0.0208022	0.064422	619.988	1838.26	3023.65	4217.94	9.01798	430.097
VH185	2	1	postfrau	215.346	34.6879	166.761	288.467	12.8843	0.0235703	0.100573	765.887	1959.42	3071.83	4231.66	12.4456	543.691
VH185	2	1	autor	221.175	48.5007	166.313	479.538	12.7983	0.0232184	0.0700947	729.646	1828.37	2985.73	4206.83	12.7181	609.455
VH185	2	1	ärztin	230.292	46.1035	177.385	476.66	15.3109	0.0214549	0.0727031	839.492	2058.26	3047.44	4301.91	13.5342	741.824
VH185	2	1	dienstmädchen	232.497	27.862	192.287	308.171	14.3991	0.0187199	0.0741827	686.621	2077.99	3082.42	4357.34	10.2176	461.072
VH185	2	1	fahrer	205.614	28.9481	157.286	276.047	18.5739	0.0173721	0.0596693	574.631	1677.15	2800.95	4038.91	8.30054	411.048
VH185	2	1	biene	221.865	37.0663	179.167	320.024	20.5464	0.0158064	0.0519158	513.888	1799.3	2896.23	4036.58	11.4952	301.878
VH185	2	1	buch	212.681	30.4667	174.113	294.536	13.2174	0.0206608	0.0695911	761.39	1850.1	3024.11	4186.18	11.6877	523.371
VH185	2	1	limonade	215.637	45.615	101.625	477.392	16.9864	0.0170397	0.0554712	745.517	1952.44	3082.35	4198.16	14.2	475.779
VH185	2	1	eltern	218.859	47.7194	172.035	467.473	15.86	0.0186922	0.0885294	728.591	1936.09	2987.98	4243.23	11.7126	631.346
VH185	2	1	schaf	199.304	30.2345	145.576	261.132	12.2806	0.0185267	0.0813705	738.806	1798.06	3026.27	4219.34	10.3156	785.908
VH185	2	1	fass	198.8	28.9195	100.084	261.457	11.5344	0.0278164	0.093275	641.097	1751.69	2926.47	4324.41	9.52215	586.227
VH185	2	1	makler	213.778	33.5194	132.44	324.359	14.2562	0.0287467	0.0945793	670.346	1735.16	2918.44	4206.44	11.9406	452.872
VH185	2	1	richter	219.277	60.8588	102.323	470.276	13.1594	0.0355855	0.0886529	735.013	1979.93	3044.64	4211.83	11.2621	481.557
VH185	2	1	kundin	207.392	52.5587	94.91	297.662	15.8455	0.0361433	0.0948827	557.962	1769.78	2934.64	4268.54	11.3941	364.03
VH185	2	1	hase	198.028	33.504	114.328	285.79	13.9188	0.0279997	0.0880036	618.636	1946.94	2885.17	4126.51	11.2503	549.56
VH185	2	1	zug	196.433	60.0727	99.9479	296.076	10.2833	0.0262691	0.0999307	799.955	1888.43	3014.29	4156.16	12.721	480.347
VH185	2	1	gold	208.951	26.339	174.551	291.119	17.7811	0.0174595	0.0776822	664.963	1848.75	2998.99	4217.76	12.0792	467.275
VH185	2	1	schlüssel	212.65	41.4831	110.949	417.797	14.4376	0.0337113	0.102392	767.122	2051.82	3016.65	4165.13	12.8217	535.079
VH185	2	1	postbote	195.131	43.7454	95.8845	290.342	16.476	0.0265028	0.0903648	614.446	1832.85	2957.23	4153.01	14.1382	409.899
VH185	2	1	seife	213.848	33.9028	93.5787	312.236	16.0565	0.0252842	0.0700798	600.704	1978.84	2904.99	4190.74	11.228	518.032
VH185	2	1	schiff	188.613	49.6454	100.332	298.191	13.0817	0.0227616	0.0712895	717.316	1878.1	2990.65	4095.8	10.2866	552.135
VH185	2	1	nachricht	229.04	68.4304	90.1718	453.697	12.4729	0.0308276	0.0951628	831.33	1996.76	3081.7	4190.66	11.4876	581.782
VH185	2	1	wasser	214.581	48.4273	91.2218	324.218	11.3931	0.0273066	0.102501	752.662	1767.9	2999.68	4225.18	12.1202	720.497
VH185	2	1	wort	200.82	29.3526	97.1567	287.938	16.6236	0.0202055	0.0795458	681.353	1826.24	2992.73	4259.97	12.252	490.662
VH186	1	1	autor	202.076	37.498	102.448	260.924	11.9607	0.0285686	0.0915986	844.1	1920.37	3055.69	4207.16	14.4894	552.609
VH186	1	1	wort	209.476	23.0998	174.613	284.735	14.4416	0.0321906	0.107613	733.444	1899.34	3018.3	4162.72	15.9127	534.638
VH186	1	1	fass	188.555	33.0011	107.163	247.109	11.2967	0.0284706	0.111257	682.778	1833.49	2959	4064.44	12.5272	574.578
VH186	1	1	buch	231.776	59.1102	94.4987	405.207	13.5861	0.0257606	0.104778	738.907	1861.79	3053.96	4149.37	13.4232	519.02
VH186	1	1	postbote	227.57	26.0601	185.823	316.169	15.0464	0.0341562	0.103754	669.639	1913.28	3052.15	4175	15.4896	426.71
VH186	1	1	zug	217.131	39.3955	87.8143	291.823	12.2761	0.0283872	0.0994075	757.369	1903.86	3045.11	4095.64	13.4926	533.427
VH186	1	1	eltern	221.572	50.5666	112.145	437.193	14.9102	0.025073	0.0902705	712.75	2011.43	3031.12	4102.98	12.147	499.222
VH186	1	1	ärztin	211.651	45.1138	99.6125	296.657	13.7318	0.0276915	0.102729	725.866	2115.2	3126.78	4139.64	13.1747	471.373
VH186	1	1	schiff	215.946	28.0888	105.316	314.538	12.6854	0.0234827	0.0983169	810.535	2003.67	3058.85	4142.56	11.6745	798.517
VH186	1	1	kundin	224.224	37.0895	89.0815	305.06	16.7707	0.0288949	0.0843561	558.064	1824.19	2895.33	3985.17	12.5488	345.421
VH186	1	1	nachricht	223.886	40.5944	186.783	440.543	11.9478	0.0249149	0.086348	846.395	2104.4	3200.21	4201.63	12.2371	530.699
VH186	1	1	fahrer	217.436	24.8683	183.827	299.304	15.0753	0.0212156	0.091236	688.029	1825.95	2890.61	3897.15	12.1534	472.165
VH186	1	1	makler	215.384	23.1603	137.07	288.857	13.1386	0.0297677	0.102847	625.293	1853.68	2967.31	4112.73	11.0251	509.533
VH186	1	1	postfrau	221.731	27.2562	183.693	297.636	14.1825	0.0204288	0.090744	661.51	1859.95	2942.16	4065.43	13.2365	515.515
VH186	1	1	wasser	208.378	44.7032	97.9351	342.591	11.33	0.0283961	0.10297	732.654	1850.62	3027.53	4082.64	12.7209	593.554
VH186	1	1	seife	216.412	22.6471	184.994	286.677	14.7974	0.0208851	0.0835357	682.656	1992.56	3001.83	4194.48	12.3987	517.304
VH186	1	1	schlüssel	224.049	37.3216	93.9089	303.157	11.9451	0.0191374	0.087817	743.522	2117.7	3071.13	4137.09	12.501	502.896
VH186	1	1	hase	215.382	24.615	180.706	274.157	14.5184	0.0213295	0.0782834	633.373	1953.18	2936.39	3989.88	11.986	435.21
VH186	1	1	schaf	212.316	26.9369	180.596	274.488	12.9816	0.0187162	0.0872104	710.634	1836.99	3015.67	4054	12.3371	713.656
VH186	1	1	gold	210.45	27.6387	174.319	292.339	15.7603	0.0221018	0.0828076	624.632	1786.19	2937.8	3992.99	12.4656	490.708
VH186	1	1	limonade	214.375	18.6286	185.366	281.06	15.0714	0.0244279	0.075892	730.212	1991.93	3074.93	4149.05	11.9953	456.837
VH186	1	1	richter	227.762	37.0734	196.111	426.629	13.9848	0.0284596	0.0913665	645.317	2065.49	3109.07	4213.04	12.2274	500.292
VH186	1	1	biene	228.865	39.8513	193.017	470.59	20.0127	0.0219007	0.0637032	587.683	1864.12	2939.8	4009.7	13.1562	319.685
VH186	1	1	dienstmädchen	239.793	22.2319	198.793	315.354	13.11	0.0265227	0.0903638	759.226	2163.76	3153.91	4195.36	13.1758	478.298
VH186	2	1	fahrer	225.762	40.6868	189.794	462.668	17.5712	0.0175492	0.0817106	688.271	1815.29	2930.48	4005.23	14.0609	488.707
VH186	2	1	dienstmädchen	247.581	27.2488	193.139	321.192	13.7352	0.0259152	0.0913739	832.177	2182.21	3188.33	4190.42	14.0851	488.62
VH186	2	1	makler	218.747	24.4654	188.271	290.878	14.1562	0.0231248	0.0824141	689.789	1825.92	2992.75	4146.94	13.8565	544.41
VH186	2	1	ärztin	236.567	31.4975	194.976	344.549	14.9293	0.0179365	0.0791793	762.835	2083.65	3108.04	4186.02	12.6584	512.199
VH186	2	1	wort	214.09	21.9334	185.667	288.018	16.8869	0.015165	0.0829827	696.351	1929.19	3044.69	4192.46	14.9756	559.795
VH186	2	1	zug	236.034	61.9263	189.506	499.992	12.9915	0.0249536	0.0907762	752.875	1901.12	3041.88	4150.91	14.2422	594.219
VH186	2	1	autor	235.896	61.3578	185.014	482.717	12.3993	0.0229038	0.0747967	811.746	1853.51	3027.61	4226.53	14.0925	527.969
VH186	2	1	schiff	217.076	27.1493	157.991	292.73	12.7193	0.0234206	0.0783407	815.25	2008.16	3123.96	4155.01	11.8044	827.647
VH186	2	1	kundin	228.716	30.8662	187.476	292.138	19.1581	0.0183969	0.0630602	656.036	1851.68	2950.62	4067.54	14.755	375.563
VH186	2	1	nachricht	226.031	29.0889	194.034	293.694	12.0864	0.0191894	0.0738025	865.935	2075.14	3190.53	4277.54	12.8027	623.047
VH186	2	1	postfrau	223.854	26.5202	188.148	275.386	14.2034	0.0201331	0.0904547	714.066	1849.29	2986.6	4061.25	14.5123	541.054
VH186	2	1	eltern	218.269	37.6102	109.154	314.445	11.7238	0.0252843	0.0973535	744.142	2013.82	3095.47	4280.67	13.0611	603.055
VH186	2	1	schaf	218.868	23.9098	185.571	274.115	13.4119	0.0255569	0.101616	804.342	1841.89	3115.51	4088.21	13.5869	827.345
VH186	2	1	biene	229.292	27.3427	181.082	286.399	19.9486	0.0176669	0.062052	672.688	1911.35	3047.97	4046.8	13.0115	338.244
VH186	2	1	schlüssel	232.739	34.5582	147.117	332.756	14.0131	0.0191835	0.0759966	724.478	2008.58	3064.02	4175.46	13.3961	601.69
VH186	2	1	gold	220.976	27.4156	188.874	297.419	17.4573	0.0164588	0.0759728	670.994	1772.77	2971.65	4099.26	13.3001	531.511
VH186	2	1	limonade	220.71	20.7366	185.45	274.349	17.628	0.0154013	0.0669971	744.992	1987.2	3100.35	4258.75	12.5581	448.275
VH186	2	1	seife	222.062	42.4304	177.224	464.411	14.0516	0.0207918	0.0750064	712.917	2049.88	3054.12	4333.43	13.6541	514.942
VH186	2	1	fass	217.008	24.205	185.736	299.375	13.4654	0.0262151	0.0845723	697.715	1865.83	2976.95	4193.51	12.7758	518.163
VH186	2	1	hase	216.371	25.3744	124.031	280.336	15.5387	0.0181477	0.0739105	626.566	1947.77	2958.25	3952.5	11.4869	478.21
VH186	2	1	buch	226.901	53.5345	168.528	496.79	15.2871	0.0210568	0.0786882	835.952	1905.24	3085.89	4241.63	13.8611	467.31
VH186	2	1	richter	219.217	30.2961	141.797	328.179	15.8028	0.0220722	0.0869137	675.252	2007.39	3115.62	4231.86	12.5642	468.187
VH186	2	1	wasser	212.786	32.2816	98.0852	290.922	14.3276	0.0247711	0.109263	734.216	1845.43	3034.19	4139.47	13.8263	567.101
VH186	2	1	postbote	229.946	38.166	173.42	407.468	15.2708	0.0344122	0.101186	657.28	1860.82	3012.58	4192.84	14.6324	388.244
VH188b	1	1	richter	205.53	66.0218	107.206	463.22	12.1022	0.0328257	0.104282	651.918	1912.91	2976.08	4200.11	10.5875	571.972
VH188b	1	1	eltern	186.201	31.4167	143.003	275.078	11.1256	0.0375422	0.10995	691.592	1905.73	2946.68	4150.08	10.2025	565.286
VH188b	1	1	hase	179.203	29.9995	132.992	269.802	15.2882	0.0254359	0.0837928	526.865	1811.45	2805.75	3901.2	9.29066	546.527
VH188b	1	1	kundin	198.28	44.9309	141.198	296.397	17.3059	0.0207865	0.0696998	500.755	1582.32	2861.83	4074.58	10.7393	306.199
VH188b	1	1	gold	183.566	62.4977	137.596	496.382	14.5438	0.0218981	0.0744021	645.332	1660.86	3039.8	4166.1	11.0361	666.46
VH188b	1	1	fahrer	174.27	20.7345	146.246	243.636	17.0739	0.0218573	0.0712211	546.806	1648.08	2793.99	3949.99	8.13232	351.213
VH188b	1	1	buch	191.642	34.6696	137.358	280.602	11.1093	0.0257647	0.0921072	807.864	1889.3	3089.8	4182.94	12.7218	756.046
VH188b	1	1	schlüssel	196.468	30.2945	147.495	273.709	15.4417	0.020088	0.093651	742.763	1950.68	3010.78	4120.37	11.5605	593.631
VH188b	1	1	postfrau	186.65	28.2299	138.831	255.115	13.7021	0.0281829	0.0864491	668.614	1812.95	2926.7	4108.25	11.9285	809.269
VH188b	1	1	schaf	174.352	24.1879	126.015	237.382	13.3247	0.0227892	0.0772344	730.82	1757.59	3068.8	4038.29	11.3083	568.986
VH188b	1	1	limonade	185.575	45.9766	139.501	466.475	15.6587	0.0220749	0.058338	639.812	1830.9	3034.53	4105.94	10.9403	357.478
VH188b	1	1	fass	168.17	21.1168	138.432	224.588	13.8112	0.0249142	0.0856901	646.348	1753.88	2947.01	4156.52	10.5997	600.126
VH188b	1	1	autor	179.472	51.0625	136.547	488.728	12.4401	0.028956	0.075416	739.464	1814.17	2949.51	4120.56	12.5901	552.956
VH188b	1	1	zug	197.445	63.6262	133.654	435.972	10.3086	0.0375077	0.0979525	814.022	1944.32	3118.66	4200.08	13.1453	1368.17
VH188b	1	1	postbote	181.449	44.4137	134.273	493.282	13.7889	0.0299056	0.101608	606.129	1777.49	3037.2	4140.91	12.0946	432.756
VH188b	1	1	ärztin	185.166	56.8584	113.335	479.307	11.9246	0.0338147	0.0953502	806.989	2011.22	2994.66	4224.01	10.98	1195.72
VH188b	1	1	nachricht	178.631	40.4616	134.367	475.886	13.2404	0.0263373	0.089096	741.792	1997.34	3113.6	4188.28	11.2148	489.022
VH188b	1	1	schiff	168.357	26.5554	125.419	249.181	11.8187	0.0292624	0.0844336	688.666	1920.64	2945.47	4078.16	8.48167	497.442
VH188b	1	1	makler	184.72	26.0664	146.119	278.682	15.8983	0.0231202	0.0755894	621.967	1695.75	2894.03	4124.35	11.6162	462.864
VH188b	1	1	wasser	168.822	27.0512	135.111	289.447	10.3358	0.0238745	0.0938836	777.059	1798.3	3097.89	4293.77	12.5242	1412.93
VH188b	1	1	seife	162.23	24.5721	115.943	230.947	12.794	0.0262735	0.0680086	691.718	1920.26	2909.49	4129.72	12.4199	561.625
VH188b	1	1	wort	184.426	71.8176	138.017	481.911	14.8193	0.0303114	0.0826564	652.499	1808.95	2949.45	4137.14	13.4933	676.252
VH188b	1	1	dienstmädchen	209.719	73.6646	139.518	473.118	13.1803	0.0220827	0.0813556	817.512	2117.05	3080.81	4210.96	10.5498	636.143
VH188b	1	1	biene	188.732	51.3591	142.794	428.961	17.0556	0.0247596	0.0759543	520.528	1741.79	2952.39	3939.03	11.6675	266.208
VH188b	2	1	ärztin	175.709	30.7861	93.8725	256.098	8.90057	0.042187	0.099687	825.383	2047.34	3092.65	4231.29	10.0159	1060.92
VH188b	2	1	nachricht	203.12	56.1863	148.944	486.862	8.94513	0.0402942	0.115737	753.14	1927.06	2992.21	4116.69	11.5376	495.964
VH188b	2	1	eltern	181.304	27.6837	136.414	248.587	12.7059	0.0221754	0.0818458	654.867	1850.12	2933.71	4041.63	10.9322	418.593
VH188b	2	1	richter	195.475	54.846	138.746	475.903	12.5753	0.0297143	0.0880524	673.777	1898.54	2995.7	4093.41	10.6648	430.029
VH188b	2	1	kundin	182.263	33.8587	141.473	260.834	17.8993	0.0218128	0.068648	498.995	1588.27	2916.01	4197.06	9.99863	325.089
VH188b	2	1	gold	167.885	21.5183	138.398	230.821	14.7069	0.0235413	0.067051	616.909	1675.86	2988.44	4168.58	12.2783	623.96
VH188b	2	1	fahrer	176.662	49.8638	136.753	489.606	14.4514	0.0314066	0.0880361	571.929	1612.36	2767.09	4027.59	7.75735	400.38
VH188b	2	1	fass	169.004	21.9871	130.816	227.038	13.5004	0.0243737	0.0930465	679.887	1737.11	3043.83	4248.34	13.3003	764.449
VH188b	2	1	zug	184.488	31.0253	103.541	245.152	8.48282	0.0338743	0.0998603	775.872	1886.4	3023.04	4056.01	12.1807	830.317
VH188b	2	1	biene	180.156	22.8404	139.241	226.753	16.799	0.0270804	0.0673657	490.649	1649.97	2956.44	3925.35	10.618	303.955
VH188b	2	1	postfrau	185.539	50.4196	105.984	398.529	9.35815	0.0301337	0.0947564	660.336	1705.67	2972.9	4154.29	11.7936	837.779
VH188b	2	1	autor	200.727	68.8281	138.744	473.547	11.9633	0.0316176	0.0771683	765.825	1765.6	3036.68	4167.89	11.7778	585.37
VH188b	2	1	postbote	197.971	40.3568	147.19	366.061	16.4316	0.0245309	0.0786502	597.375	1773.02	2990.25	4106.34	12.0388	465.629
VH188b	2	1	schlüssel	189.493	50.6267	144.139	468.225	13.8427	0.0242008	0.0820768	723.556	1931.48	2939.7	4083.72	11.8357	579.302
VH188b	2	1	schaf	171.129	22.3522	132.573	220.021	10.4885	0.0426613	0.106878	704.217	1693.9	3066.06	4169.64	11.7353	639.228
VH188b	2	1	dienstmädchen	223.353	74.5439	149.762	487.58	12.7221	0.0220151	0.0774088	772.433	2070.87	3087.16	4226.84	10.9731	563.749
VH188b	2	1	seife	192.856	50.2146	137.537	444.157	11.7545	0.0370613	0.0923456	727.56	1891.51	3048.23	4179.68	12.1158	578.765
VH188b	2	1	wort	199.622	71.6408	138.846	482.453	13.6947	0.0282794	0.0965945	599.236	1784.09	2979.33	4117.29	13.7038	507.744
VH188b	2	1	hase	181.726	24.7789	132.57	264.73	15.7037	0.0254247	0.0730212	580.152	1783.39	2910.16	4057.21	9.8296	500.646
VH188b	2	1	wasser	182.339	29.2204	129.43	266.79	7.98344	0.0430567	0.132532	704.27	1769.57	3142.36	4290.42	11.791	860.96
VH188b	2	1	buch	180.18	25.0459	138.732	227.376	11.19	0.0261848	0.0890477	718.906	1768.24	3026.42	4183.65	13.6644	564.5
VH188b	2	1	limonade	175.905	19.6255	139.623	249.532	14.4864	0.0178919	0.0573584	692.386	1822.75	3044.79	4205.84	10.9377	512.757
VH188b	2	1	makler	187.026	63.3997	139.855	499.222	14.9227	0.0293453	0.0885207	675.878	1668.55	2872.42	4010.82	11.7878	472.835
VH188b	2	1	schiff	165.591	23.7002	133.604	234.264	13.0439	0.0276402	0.0904112	685.361	1845.37	2915.1	4100.07	10.5235	531.583
VH189	1	1	kundin	221.06	59.0336	159.753	482.045	17.7365	0.0246998	0.0709106	680.473	1895.19	3080.46	4261.06	13.9826	357.162
VH189	1	1	schaf	193.459	21.9958	157.889	250.485	13.0286	0.0251787	0.0802777	821.826	1925.03	3061.65	4195.49	15.9371	895.975
VH189	1	1	seife	200.506	21.7617	166.003	265.447	15.1028	0.02017	0.0777232	803.291	2078.82	3055.41	4186.39	16.2912	676.394
VH189	1	1	eltern	198.737	27.9889	152.587	262.452	13.3526	0.0215033	0.0740535	755.259	2091.86	3067.8	4218.98	14.7393	661.457
VH189	1	1	zug	210.45	29.6952	160.618	276.671	11.7174	0.0292775	0.0687117	859.275	2021.03	3105.71	4238.55	15.0181	616.666
VH189	1	1	makler	196.866	23.2945	162.974	266.402	15.3151	0.0215429	0.0796013	707.096	1825.48	2995.7	4178.41	15.0599	438.432
VH189	1	1	limonade	193.605	15.8006	166.854	245.02	18.3078	0.0173855	0.0582145	725.309	1949.27	3068.56	4255.49	16.1908	387.379
VH189	1	1	biene	196.504	25.8777	157.812	249.371	19.3527	0.0164469	0.0607619	682.946	2073.21	3152.47	4191.15	15.0467	322.133
VH189	1	1	richter	193.147	31.4603	89.9556	291.007	16.5907	0.0189189	0.0751588	743.861	2093.22	3047.93	4263.06	15.0378	426.462
VH189	1	1	wort	189.07	16.6425	169.019	251.684	16.1113	0.0217886	0.0802326	728.896	1945.24	3056.09	4183.84	15.9538	604.395
VH189	1	1	dienstmädchen	211.749	43.5757	161.426	429.27	14.7471	0.0222975	0.0757979	734.825	2111.68	3073.93	4234.34	13.9553	510.125
VH189	1	1	gold	186.457	26.3797	158.356	264.598	18.453	0.0178673	0.0601549	733.718	1904.6	3095.28	4175.21	15.3891	566.91
VH189	1	1	fahrer	185.102	25.1417	140.565	234.472	19.5485	0.0208117	0.0599657	678.432	1843.28	2974.2	4150.85	16.6691	409.227
VH189	1	1	autor	186.124	17.3676	158.38	234.34	14.7996	0.0203702	0.0717514	765.85	1969.99	3082.52	4203.84	15.3447	475.424
VH189	1	1	hase	187.936	20.3229	160.723	244.693	15.36	0.0176527	0.0695176	599.92	2038.03	2986.1	4156.13	10.6818	489.556
VH189	1	1	fass	188.139	38.4661	151.602	429.62	14.6799	0.0221241	0.0655595	715.27	1860.33	3000.21	4210.37	13.1114	681.739
VH189	1	1	schiff	186.883	24.7397	143.023	246.817	11.9512	0.0353061	0.0794376	763.484	2025.96	3092.34	4192.65	10.0045	632.162
VH189	1	1	ärztin	193.932	21.0742	155.988	239.158	14.3608	0.0180335	0.0734368	805.944	2100.66	3134.91	4251.88	11.9126	529.164
VH189	1	1	schlüssel	198.222	20.1749	155.214	245.047	15.0413	0.021854	0.0759219	835.446	2188.11	3209.52	4261.11	14.697	512.344
VH189	1	1	buch	193.915	35.9321	153.91	278.799	10.9188	0.0285806	0.0787654	895.183	2010.08	3101.8	4311.47	15.0573	509.167
VH189	1	1	wasser	198.146	22.2007	166.462	274.27	13.0263	0.0199831	0.0790252	897.18	1938.27	3076.84	4263.8	15.4106	712.495
VH189	1	1	postfrau	200.407	32.3699	150.191	256.019	14.674	0.0242835	0.069687	739.844	1923.17	3083.33	4176.02	15.965	457.308
VH189	1	1	nachricht	190.364	24.1226	152.092	243.642	13.8036	0.0242757	0.0748563	875.186	2099.93	3161.94	4265.7	15.312	423.355
VH189	1	1	postbote	194.099	24.9496	156.967	253.764	14.5204	0.0320042	0.0889647	811.277	1989.99	3102.75	4238.54	15.9127	485.772
VH189	2	1	buch	207.633	24.3802	167.058	252.479	13.157	0.0207114	0.0687324	839.678	1951.66	3057.11	4288.88	14.0821	576.306
VH189	2	1	hase	197.463	16.193	175.577	240.963	13.4134	0.0224729	0.0976479	724.454	2013.69	3039.48	4259.85	13.3259	575.865
VH189	2	1	kundin	207.476	32.294	93.9693	252.424	19.0364	0.0211099	0.0666426	634.982	1884.07	3024.26	4323.29	14.6785	334.704
VH189	2	1	zug	210.653	32.8868	170.257	297.323	11.1507	0.0280741	0.0605796	937.671	2042.72	3112.59	4301	15.1227	618.717
VH189	2	1	wort	195.948	16.5294	167.956	254.727	14.3592	0.0228608	0.0804091	770.105	1933.68	3047.39	4269.66	15.0742	583.209
VH189	2	1	fass	187.633	23.1752	103.883	248.897	13.9539	0.0190108	0.0752995	760.336	1829.35	2985.64	4291.57	13.0003	720.998
VH189	2	1	richter	202.781	28.1859	144.834	278.733	12.052	0.0245857	0.0763275	723.566	2070.3	3109.28	4282.67	13.0843	508.756
VH189	2	1	biene	215.36	58.7425	167.15	497.014	20.4571	0.0200934	0.0586124	760.371	1961.16	3033.1	4218.65	16.0895	288.57
VH189	2	1	postbote	206.78	24.2503	165.027	270.923	15.9288	0.0220709	0.0755703	764.785	1981.37	3090.76	4183.77	15.5703	407.035
VH189	2	1	gold	199.926	41.5349	158.334	479.729	16.5519	0.0125621	0.0602327	785.515	1885.96	3099.01	4330.03	13.7518	633.738
VH189	2	1	makler	206.948	29.5962	161.308	305.797	14.9457	0.0226467	0.083509	752.602	1834.07	2994.14	4254.81	13.3293	436.554
VH189	2	1	wasser	194.13	23.2496	103.062	274.139	10.135	0.0216405	0.0927926	809.27	1892.62	3098.15	4318.13	13.2635	802.447
VH189	2	1	schaf	194.155	17.0159	163.176	237.072	13.5081	0.02441	0.0673233	960.716	1963.77	3145.6	4331	14.1219	937.002
VH189	2	1	eltern	212.551	53.5836	161.704	488.486	13.9685	0.0197815	0.0834397	734.248	2058.18	3080.73	4362.28	13.0077	491.781
VH189	2	1	autor	197.861	19.2206	169.528	246.295	13.7857	0.0191846	0.0728259	776.198	1913.91	3088.56	4244.81	15.0569	580.04
VH189	2	1	nachricht	196.008	23.7301	103.152	250.155	10.8084	0.0252252	0.0760814	880.079	2056.4	3180.72	4350.1	14.4655	498.844
VH189	2	1	seife	201.987	22.4105	171.235	272.882	13.9232	0.0201347	0.0825556	806.992	2024.44	3113.34	4313.71	15.1025	579.199
VH189	2	1	postfrau	206.613	30.8977	159.437	259.749	14.2045	0.0200932	0.0733173	781.594	1943.94	3118.1	4272.6	14.5676	425.505
VH189	2	1	fahrer	203.793	32.112	152.219	287.873	19.0156	0.0164147	0.068671	727.44	1859.65	2992.83	4275.52	14.7773	439.183
VH189	2	1	schiff	193.444	24.712	166.264	277.352	12.8397	0.0224419	0.082551	838.324	2024.61	3116.45	4345.87	11.6646	811.975
VH189	2	1	limonade	203.055	14.5088	171.393	249.311	18.8978	0.0128736	0.0593003	725.024	1909.73	3196.76	4329.06	13.9675	392.577
VH189	2	1	schlüssel	209.704	25.5839	161.906	285.684	14.0728	0.0198128	0.0876199	803.373	2162.49	3189.6	4337.44	14.3376	713.118
VH189	2	1	ärztin	205.311	22.0418	156.581	250.863	13.6167	0.0198916	0.0798052	760.012	2049.54	3093.69	4285.81	13.1531	562.506
VH189	2	1	dienstmädchen	202.847	21.1257	158.387	235.863	14.1647	0.0194312	0.0750747	786.65	2140.33	3099.23	4307.1	13.7593	465.201
VH190	1	1	buch	219.564	39.1751	158.471	312.092	10.6052	0.0188539	0.0816126	953.322	2059.15	3246.11	4346.21	10.8367	1233.74
VH190	1	1	limonade	198.815	34.0047	88.9814	280.048	13.4133	0.0172607	0.0711251	806.007	2136.1	3250.82	4423.78	10.2192	634.972
VH190	1	1	hase	196.149	30.3969	151.941	283.289	14.8562	0.0259209	0.0783349	788.463	2162.92	3150.56	4357.5	9.44259	889.776
VH190	1	1	wasser	195.25	34.5597	100.27	291.25	7.05506	0.0441027	0.122383	854.668	2001.84	3150.56	4333.28	11.307	1943.8
VH190	1	1	autor	197.344	27.4939	145.592	264.491	11.5619	0.0265321	0.0823715	836.098	1918.65	3145.55	4325.45	10.9401	768.884
VH190	1	1	makler	198.97	33.3566	91.9961	307.253	13.9835	0.0253548	0.0775368	782.516	1905.47	3082.06	4382.34	10.3132	667.066
VH190	1	1	eltern	217.151	58.1037	149.074	492.284	12.1145	0.0300527	0.0966597	791.186	2148.53	3130.11	4381.15	10.5399	711.272
VH190	1	1	ärztin	227.491	47.7882	159.767	471.64	10.5105	0.0220085	0.0869248	871.848	2280.58	3222.74	4497.9	9.63263	1097.15
VH190	1	1	schiff	193.183	48.186	95.0805	473.931	12.4309	0.0234476	0.0864824	881.775	2113.25	3100.63	4418.22	7.63532	1302.4
VH190	1	1	biene	206.108	33.0062	160.01	276.235	18.5148	0.0178614	0.0766973	650.443	2046.13	3238.22	4371.65	10.6805	365.043
VH190	1	1	dienstmädchen	229.394	42.8222	101.203	321.493	9.27177	0.0351106	0.0941115	941.324	2336.61	3244.54	4410.84	9.93776	675.988
VH190	1	1	gold	200.715	34.2402	151.192	299.224	15.208	0.0205527	0.0727181	746.401	1923.7	3126.67	4401.66	9.84764	762.182
VH190	1	1	seife	193.688	43.5539	91.3666	302.737	12.4349	0.022291	0.0779195	802.931	2230.58	3146.85	4414.05	10.259	950.182
VH190	1	1	wort	198.33	23.1908	162.758	281.871	13.6933	0.0229345	0.0810185	766.356	2049.4	3120.94	4390.54	10.74	984.488
VH190	1	1	schlüssel	212.757	57.8943	151.179	463.632	8.93554	0.0287272	0.117541	891.768	2296.2	3233.58	4416.27	9.05701	1234.66
VH190	1	1	postbote	203.362	29.0806	155.433	295.559	14.9766	0.0280605	0.0919462	747.757	2122	3312.89	4342.31	10.0498	564.421
VH190	1	1	postfrau	190.422	23.3857	155.679	235.267	12.8626	0.0248479	0.0914026	786.803	2140.92	3252.53	4431.98	9.82861	753.946
VH190	1	1	nachricht	204.458	45.6684	124.634	482.736	10.8628	0.0308192	0.0821074	939.57	2239.36	3221.72	4335.55	10.0135	826.334
VH190	1	1	fass	181.652	21.7948	102.824	229.451	10.9318	0.0242436	0.0844441	719.615	1916.44	3043.2	4321.77	8.29344	1281.25
VH190	1	1	fahrer	180.465	14.8848	157.882	224.658	13.533	0.0206724	0.0788859	699.94	1863.4	2993.53	4376.06	8.92831	697.472
VH190	1	1	kundin	207.463	46.9103	146.265	348.351	16.1805	0.0235201	0.0739898	539.154	1898.96	2992.35	4248.55	9.5611	357.263
VH190	1	1	richter	189.731	27.9591	100.181	271.617	11.4297	0.0259108	0.09034	858.326	2231.82	3270.95	4417.42	8.4947	841.015
VH190	1	1	schaf	187.135	20.0526	124.327	243.351	9.75166	0.0279614	0.0735289	1008.61	2036.47	3279.49	4381.07	10.458	1421.11
VH190	1	1	zug	221.242	63.6436	103.242	468.148	8.88204	0.033886	0.1052	847.618	2058.69	3221.34	4291.66	9.85972	950.503
VH190	2	1	dienstmädchen	221.472	56.8524	91.6406	349.139	11.368	0.027732	0.0921985	913.971	2349.38	3248.57	4390.68	10.9079	642.634
VH190	2	1	eltern	213.137	56.3222	105.272	439.249	14.6486	0.0236328	0.0826514	809.214	2144.74	3145.92	4293.86	10.5074	689.61
VH190	2	1	zug	212.115	51.5592	148.727	433.68	10.7411	0.0290141	0.0874354	883.503	2055.91	3219.66	4222	10.7405	1028.08
VH190	2	1	makler	187.511	35.107	91.3034	291.755	14.5333	0.0224315	0.0647812	723.555	1875.18	3051.95	4297.74	10.3056	602.428
VH190	2	1	schiff	194.468	32.2448	148.479	272.495	13.0161	0.0223746	0.0916913	851.033	2093.39	3112.13	4282.76	8.24943	774.553
VH190	2	1	kundin	203.429	52.0651	99.7393	332.577	17.396	0.0247351	0.0703852	541.432	1914.97	3046.45	4231.8	9.7453	307.827
VH190	2	1	hase	196.713	38.9015	146.095	362.794	15.7797	0.0181491	0.076344	660.662	2118.74	3117.25	4300.29	8.39381	705.769
VH190	2	1	wort	191.297	29.5159	143.601	315.523	13.0859	0.0317964	0.0999084	738.578	2043.22	3114.62	4310.48	9.88756	818.366
VH190	2	1	schlüssel	219.362	59.6258	151.978	432.582	10.1222	0.0267023	0.0969577	879.394	2287.81	3234.92	4369.34	10.1895	1156.95
VH190	2	1	seife	192.443	28.9612	156.615	300.059	14.1141	0.0212934	0.0737953	814.497	2212.22	3172.6	4359.57	10.0147	722.546
VH190	2	1	biene	193.076	24.3021	143.374	256.346	18.2352	0.0186681	0.0760609	642.28	2049.19	3223.47	4322.66	9.98834	300.626
VH190	2	1	nachricht	189.878	36.9116	117.632	279.023	11.7665	0.0263168	0.0935804	993.658	2275.1	3321.78	4407.38	10.6576	672.267
VH190	2	1	limonade	174.913	27.9482	95.1749	266.989	13.8214	0.0247476	0.0803888	795.312	2107.56	3233.19	4329	8.45624	491.666
VH190	2	1	ärztin	200.668	39.9574	104.414	292.151	8.59861	0.0265387	0.0882068	973.992	2334.99	3331.3	4453.45	8.97873	1409.64
VH190	2	1	fass	166.775	23.5684	118.142	247.491	11.9448	0.0294356	0.0880148	739.065	1954.5	3108.67	4273.73	8.57161	1396.43
VH190	2	1	fahrer	175.04	21.9281	139.242	237.555	14.9392	0.033194	0.0949031	647.735	1929.51	3043.6	4255.01	8.53282	426.644
VH190	2	1	wasser	184.93	35.2091	100.563	277.717	7.75466	0.0393125	0.137384	862.826	2058.92	3218.47	4305.91	9.80161	1793.72
VH190	2	1	schaf	178.956	24.1054	147.942	244.82	9.87324	0.0254756	0.0770859	898.175	1950.39	3148.21	4158.18	9.17756	1122.28
VH190	2	1	autor	173.026	25.3324	101.072	236.04	11.0943	0.0280245	0.0925605	851.381	1996.43	3147.91	4277.36	9.5159	758.481
VH190	2	1	richter	183.319	33.016	104.197	292.123	10.2499	0.0306718	0.0921705	847.45	2190.74	3266.68	4413.87	8.3539	770.862
VH190	2	1	postfrau	187.211	29.1802	96.1415	239.85	11.7182	0.0420765	0.121058	808.99	2124.84	3293.97	4344.41	10.5108	603.735
VH190	2	1	gold	188.573	50.4088	147.972	496.096	14.9183	0.0297735	0.088663	751.935	1932.14	3217.62	4301.65	9.77248	785.364
VH190	2	1	postbote	188.097	33.3027	88.3831	281.719	14.2369	0.0297346	0.119448	768.022	2127.99	3316.05	4337.06	10.2286	451.884
VH190	2	1	buch	193.224	30.0366	144.73	278.283	9.47633	0.0271029	0.114409	882.301	2032	3183.82	4286.03	9.77692	1351.94
VH191	1	1	hase	220.543	24.751	181.225	286.797	14.7047	0.0176366	0.0679822	604.02	1882.1	3025.28	4065.7	8.32497	652.259
VH191	1	1	postbote	234.341	57.0163	97.5202	494.16	16.0199	0.0237584	0.0724052	774.986	2011.51	3119.54	4201.6	12.8964	445.407
VH191	1	1	buch	227.356	31.1263	145.089	292.622	13.2312	0.0163825	0.0707	825.84	1951.83	3116.51	4348.06	12.7886	883.554
VH191	1	1	nachricht	230.943	28.3442	192.515	309.13	13.844	0.0148913	0.0632622	868.842	2194.19	3127.87	4224.53	11.7529	550.073
VH191	1	1	schiff	222.082	32.3897	170.147	306.863	13.9389	0.0221697	0.0779757	808.472	2078.23	3116.44	4255.63	9.24166	812.839
VH191	1	1	richter	224.369	39.2875	174.331	424.31	12.9074	0.0219353	0.0804943	677.164	1996.64	3061.82	4169.45	10.6184	670.064
VH191	1	1	postfrau	214.142	32.6487	122.164	267.325	13.6144	0.0293822	0.0764878	699.283	1896.66	3043.53	4171.54	11.9328	830.121
VH191	1	1	schaf	207.406	40.2215	108.118	264.028	13.3738	0.0176292	0.0684807	737.952	1902.72	2953.77	4176.45	11.6861	919.313
VH191	1	1	schlüssel	219.294	31.5907	108.652	313.871	12.304	0.0243121	0.0857308	772.273	2114.65	3070.28	4158.36	11.1164	761.191
VH191	1	1	seife	218.808	24.6023	177.603	276.232	14.4019	0.0192758	0.066377	680.099	1978.27	3064.27	4208.74	10.9741	679.445
VH191	1	1	limonade	217.637	23.1633	106.927	267.094	17.0751	0.0188486	0.0604296	743.389	2079.85	3131.58	4221.53	10.8708	455.278
VH191	1	1	autor	216.143	41.6905	109.778	279.883	10.1981	0.0365977	0.0836627	750.167	1956.23	2985.98	4147.77	12.3133	733.03
VH191	1	1	dienstmädchen	241.095	27.3503	186.571	284.058	15.565	0.0229395	0.0672676	822.162	2284.69	3171.66	4365.03	12.6724	500.209
VH191	1	1	biene	223.642	31.5476	174.608	289.252	20.6744	0.0150413	0.0504775	593.686	1961.41	3040.72	4142.16	13.1744	335.373
VH191	1	1	ärztin	206.929	45.5626	99.4195	299.206	10.8386	0.0367079	0.0909078	765.058	2059.23	3067.4	4218.15	10.1441	783.173
VH191	1	1	wort	211.323	22.0282	100.589	262.222	15.7329	0.0186067	0.0647204	683.488	1956.64	3044.01	4170.43	12.6102	609.787
VH191	1	1	fahrer	214.91	23.9223	112.835	257.983	15.9995	0.0175061	0.0643242	670.911	1869.79	2929.74	4101.25	10.1781	515.19
VH191	1	1	makler	211.997	27.1999	101.637	269.839	14.2896	0.0175218	0.0681392	699.056	1911.97	2931.66	4104.59	11.0507	583.145
VH191	1	1	zug	220.399	37.0715	119.853	398.656	10.7884	0.0211362	0.0783522	788.544	1995.67	3109.13	4189.22	12.9711	1000.74
VH191	1	1	gold	207.729	32.4011	105.26	272.953	15.6705	0.0162388	0.0659675	671.849	1886.43	3010.99	4210.57	11.6606	715.066
VH191	1	1	kundin	221.184	32.0209	174.921	284.005	19.9905	0.0155424	0.0580144	497.428	1894.79	2907.19	4208.25	10.9471	396.985
VH191	1	1	fass	212.946	37.4311	178.035	478.007	14.7806	0.0192867	0.0723062	622.333	1946.31	2980.98	4267.41	9.79198	823.608
VH191	1	1	wasser	214.349	26.6026	116.485	301.29	12.6973	0.0229216	0.0824644	709.885	1903.47	2991.38	4202.58	11.0035	1035.24
VH191	1	1	eltern	225.987	38.2599	102.779	386.504	12.4516	0.0254228	0.0721357	693.002	2012.13	3003.54	4188.13	11.304	694.689
VH191	2	1	fass	211.347	31.1745	135.337	276.157	14.1098	0.020085	0.0910438	599.577	1883.87	2945.91	4191.61	8.84328	775.012
VH191	2	1	fahrer	217.589	23.5075	172.299	264.116	18.74	0.0146027	0.0655166	647.573	1790.29	2859.82	4198.17	10.625	574.727
VH191	2	1	seife	221.493	28.9845	103.331	289.609	15.1652	0.0190587	0.0645606	681.411	2002.74	2990.4	4206.6	10.9329	664.931
VH191	2	1	kundin	237.236	45.6048	181.271	484.138	19.5346	0.0173994	0.0692752	550.605	1889.82	2938.42	4242.68	12.0898	394.643
VH191	2	1	schiff	224.421	28.2456	187.694	305.893	13.1263	0.0172252	0.0691927	725.518	2037.47	3052.48	4221.21	9.32568	808.601
VH191	2	1	dienstmädchen	235.507	44.5458	107.881	295.284	15.2375	0.0176046	0.0594182	732.46	2246.43	3146.52	4317.13	11.9438	582.721
VH191	2	1	nachricht	226.868	26.546	183.699	290.336	13.8257	0.0170227	0.0715469	831.985	2142.63	3142.21	4254.35	12.1269	630.925
VH191	2	1	buch	229.181	35.0334	170.281	323.575	11.447	0.0182071	0.0702106	795.475	1940.95	3130.5	4287.52	13.8276	929.61
VH191	2	1	wasser	223.852	25.8282	182.058	295.537	12.9339	0.0188119	0.0839815	739.376	1944.7	3015.34	4269.08	11.6784	980.555
VH191	2	1	autor	232.761	37.9887	88.401	292.466	11.693	0.023774	0.0789269	760.421	1944.17	2977.18	4111.27	12.217	861.446
VH191	2	1	schafr	209.101	35.5749	110.313	263.247	13.642	0.0194339	0.0672452	757.796	1926.03	2938.63	4077.04	12.7054	904.549
VH191	2	1	makler	217.219	27.5431	101.611	278.52	15.7578	0.0164998	0.0690005	705.873	1943.25	2936.09	4155.88	11.1285	590.316
VH191	2	1	ärztin	223.342	38.3402	100.656	283.175	13.9523	0.0234333	0.0870959	786.896	2035.28	3084.82	4228.05	9.73652	693.659
VH191	2	1	biene	222.066	26.2193	183.325	276.71	21.3975	0.0144476	0.0551105	509.896	1924.74	2934.94	4135.53	12.4378	341.811
VH191	2	1	wort	211.018	19.5925	178.343	259.881	15.1336	0.0186156	0.0652525	672.875	1907.63	2963.9	4178.18	12.3408	684.124
VH191	2	1	postbote	229.886	30.3835	93.1264	300.313	18.8145	0.0134279	0.0676076	696.412	1972.12	3079.41	4176.3	12.7321	467.256
VH191	2	1	schlüssel	225.399	36.5365	182.283	405.732	12.6551	0.0246227	0.089803	733.611	2116.78	3075.93	4124.28	10.303	622.16
VH191	2	1	zug	232.513	36.094	185.595	384.584	11.0245	0.0240262	0.077223	739.209	1966.74	3043.45	4148.64	13.0777	1435.59
VH191	2	1	postfrau	229.863	30.6952	184.023	326.753	14.8513	0.0227778	0.0673271	673.217	1860.36	2996.23	4147.92	11.9498	630.726
VH191	2	1	limonade	219.282	25.8837	104.033	291.353	19.0282	0.0137822	0.0515246	655.427	2024.76	3066.65	4208.61	11.3155	468.643
VH191	2	1	hase	218.133	21.3602	188.273	295.684	15.8915	0.0139047	0.0664993	630.184	1919.12	2898.56	4093.66	8.44509	585.323
VH191	2	1	eltern	224.571	39.1183	106.411	395.273	16.1265	0.0149839	0.0677712	679.643	1988.67	2954.43	4221.4	12.2983	689.207
VH191	2	1	richter	223.546	36.9383	103.387	314.207	13.4495	0.0164057	0.0761112	645.907	2066.68	3076.86	4219.35	10.5456	672.588
VH191	2	1	gold	211.876	22.8011	176.508	271.94	15.8868	0.0182264	0.0637805	633.459	1887.61	2926.86	4099.11	10.2421	790.851
VH193	1	1	autor	205.152	55.5549	149.952	481.951	10.5018	0.0243331	0.0930431	796.843	1908.58	3130.66	4178.03	10.7286	723.147
VH193	1	1	richter	196.016	66.6824	144.951	487.581	10.8278	0.035242	0.115419	701.035	2145.54	3201.4	4293.28	7.49455	473.917
VH193	1	1	gold	175.97	19.3683	149.08	258.115	13.8864	0.0218014	0.0836488	670.124	1858.98	3112.48	4314.71	8.8272	983.368
VH193	1	1	postfrau	188.275	47.0525	148.396	471.999	11.2473	0.0289114	0.0975256	656.393	1855.07	3025.96	4218.32	10.2275	632.905
VH193	1	1	hase	181	16.0967	141.82	247.621	12.7047	0.0265984	0.0865086	606.924	1935.54	3066.32	4287.38	6.89506	716.33
VH193	1	1	zug	212.636	85.1439	150.634	489.649	9.94849	0.0299542	0.109693	798.764	2001.19	3132.24	4302.81	9.75304	985.465
VH193	1	1	makler	179.308	16.6362	141.203	226.535	10.4066	0.0362817	0.090709	684.281	1807.4	3070.21	4220.8	8.73698	557.941
VH193	1	1	wort	169.981	14.9701	142.553	218.712	13.4677	0.0240043	0.087655	708.681	1942.72	3089.09	4309.77	12.1072	829.4
VH193	1	1	buch	186.738	61.2871	138.406	454.387	9.42826	0.033276	0.107856	764.743	1855.77	3114.84	4348.98	10.4945	777.857
VH193	1	1	postbote	178.651	17.772	150.374	246.307	14.2772	0.0245772	0.100275	655.415	1884.25	3112.37	4249.34	10.1699	512.488
VH193	1	1	schaf	170.608	17.6244	144.615	223.73	10.4855	0.0276893	0.0765089	731.819	1824.11	3168.36	4335.5	9.31366	879.04
VH193	1	1	fass	166.996	18.4018	127.985	210.179	10.509	0.0376966	0.0888465	632.406	1813.93	3044.58	4332.98	8.17098	918.536
VH193	1	1	dienstmädchen	198.716	37.5573	153.877	465.535	12.4154	0.0242204	0.0809487	768.286	2120.8	3076.58	4355.05	9.2147	648.51
VH193	1	1	eltern	183.935	20.8107	120.115	254.556	10.7507	0.0274308	0.130251	684.553	2025.59	3030.89	4286.03	10.3436	744.98
VH193	1	1	biene	189.719	17.8528	155.146	235.873	17.93	0.0213932	0.0802973	472.194	1879.42	3158.28	4302.26	5.95445	345.894
VH193	1	1	nachricht	192.111	58.7061	154.374	452.917	10.2091	0.0300318	0.117321	798.349	2206.93	3194.97	4321.23	9.36737	618.302
VH193	1	1	fahrer	177.558	15.0096	147.592	214.532	17.3206	0.018153	0.063174	573.701	1737.7	2993.6	4135.25	9.3961	624.734
VH193	1	1	ärztin	194.757	29.4687	100.744	288.856	11.8265	0.0277288	0.0975335	752.712	2058.28	3050.02	4316.89	10.6601	745.417
VH193	1	1	seife	174.483	14.3134	144.946	212.601	12.7442	0.0224677	0.0858959	633.492	2088.64	3104.76	4320.11	9.89749	859.661
VH193	1	1	schlüssel	198.604	57.0663	151.535	495.975	10.651	0.0317716	0.130227	680.221	2080.95	2989.65	4259.87	8.46234	974.704
VH193	1	1	wasser	183.809	55.9979	106.381	498.637	10.3342	0.032989	0.103076	759.172	1921.36	3162.52	4397.54	11.4949	1399.19
VH193	1	1	limonade	178.55	12.8982	154.757	222.091	15.1471	0.024361	0.0816688	639.915	1933.86	3123.61	4265.35	9.2364	631.458
VH193	1	1	kundin	177.91	23.0919	148.553	232.361	15.3836	0.0222856	0.0714942	516.573	1739.3	3039.98	4361.16	9.41929	392.323
VH193	1	1	schiff	175.428	38.7639	120.859	460.649	9.73271	0.021186	0.0922739	717.447	2025.44	3146	4366.73	7.08205	998.842
VH193	2	1	kundin	189.604	32.2254	148.95	260.459	17.4553	0.0184122	0.0695818	525.548	1762.64	3094.93	4406.09	10.0929	433.9
VH193	2	1	nachricht	179.831	21.4027	100.478	257.927	10.1849	0.0250178	0.102369	831.573	2232.73	3172.17	4263.05	11.0702	678.508
VH193	2	1	seife	183.236	32.5396	90.9079	343.16	10.2212	0.0335904	0.089706	714.225	2132.97	3081.79	4339.56	11.4747	1001.22
VH193	2	1	schiff	189.91	58.4684	134.082	463.539	10.6799	0.0284014	0.0877734	782.605	2037.88	3213.96	4391.47	7.04106	1239.77
VH193	2	1	fahrer	182.222	16.5249	149.165	235.653	17.7204	0.0193088	0.0652149	582.585	1755.07	2929.7	4188.85	10.5518	738.925
VH193	2	1	zug	202.611	66.0184	152.748	455.428	9.72713	0.0306737	0.107836	819.425	2000.63	3128.96	4337.66	11.2139	431.837
VH193	2	1	ärztin	189.993	29.2028	122.972	262.954	11.2582	0.033552	0.101376	767.746	2122.36	3098.71	4330.84	12.1811	950.164
VH193	2	1	limonade	180.45	14.9183	155.841	241.736	15.0352	0.018853	0.0706975	673.096	1976.65	3167.85	4283.49	11.4897	500.094
VH193	2	1	fass	178.402	48.3343	151.258	482.141	8.90919	0.0411285	0.112606	645.314	1873.49	3076.38	4350.02	7.75955	962.346
VH193	2	1	schaf	178.696	18.1127	152.355	223.535	11.0762	0.0274318	0.086229	768.246	1856.28	3130.33	4343.47	9.86689	991.348
VH193	2	1	biene	192.188	53.6402	151.698	458.332	16.9623	0.0213129	0.0774141	551.609	1943.4	3269.74	4322.74	9.28777	321.202
VH193	2	1	schlüssel	178.618	25.6643	107.54	247.849	9.22079	0.0412055	0.138386	681.721	2033.08	3028.33	4241.59	7.29642	823.363
VH193	2	1	autor	178.115	13.2937	151.425	216.236	12.3624	0.0195326	0.0693402	843.308	2037.12	3214.31	4205.89	12.705	563.904
VH193	2	1	dienstmädchen	222.176	66.234	160.323	485.593	12.7161	0.0275854	0.0940883	816.942	2142.98	3148.3	4315.75	9.49495	647.239
VH193	2	1	postfrau	184.748	22.0412	149.982	248.636	10.8305	0.030174	0.102105	737.231	1992.87	3114.6	4290.51	11.7324	493.549
VH193	2	1	hase	180.171	18.4213	146.299	262.642	14.9365	0.0200728	0.0680723	619.978	1902.77	3003.92	4277.72	11.036	556.044
VH193	2	1	eltern	194.304	53.3696	144.765	470.25	11.4837	0.0282469	0.101467	765.45	2079.83	3044.91	4299.42	9.6372	685.743
VH193	2	1	wort	167.818	12.492	151.111	208.109	14.5806	0.0187773	0.069233	657.15	1917.6	3050.11	4284.62	11.0062	888.453
VH193	2	1	richter	180.206	38.5664	108.137	497.041	12.2569	0.0248537	0.122995	746.901	2164.01	3227.5	4299.72	9.29722	433.003
VH193	2	1	buch	191.652	58.3535	143.7	487.682	9.51767	0.0258714	0.107957	870.326	2016.09	3238.31	4415.79	11.0208	500.337
VH193	2	1	postbote	181.763	17.1322	149.879	224.504	15.4853	0.0236784	0.103499	712.656	2031.85	3204.73	4326.93	10.8581	488.99
VH193	2	1	makler	175.987	19.3634	109.894	229.374	10.8427	0.0286269	0.0663502	707.984	1880.32	3034.74	4217.99	10.7228	627.768
VH193	2	1	gold	169.759	18.3754	143.08	236.068	13.2821	0.0292252	0.0747368	654.963	1867.1	3074.68	4293.25	9.97114	636.992
VH193	2	1	wasser	182.378	27.1937	154.338	267.833	10.65	0.032258	0.0868585	746.336	1906.17	3144.74	4462.47	10.5618	834.302
VH194	1	1	postfrau	236.477	25.7965	202.963	405.659	18.3779	0.0211486	0.10306	703.158	1747.67	2919.31	4228.24	11.6911	398.107
VH194	1	1	nachricht	238.225	40.5003	199.666	466.522	16.4157	0.0202657	0.0848254	670.491	1863.26	3007.24	4209.91	11.6472	337.782
VH194	1	1	seife	233.637	15.4022	205.642	276.164	19.5508	0.0192061	0.0798178	562.155	1788.26	2902.39	4147.18	12.1279	321.044
VH194	1	1	eltern	249.168	56.2961	199.14	466.087	17.8326	0.0248865	0.0932376	672.509	1821.02	2980.61	4189.56	12.1174	329.808
VH194	1	1	makler	237.101	41.6012	141.024	453.317	17.8034	0.0191185	0.0844893	696.607	1790.44	2918.59	4113.35	11.4401	307.498
VH194	1	1	hase	228.882	17.9616	179.553	272.133	20.8084	0.0165833	0.0629089	566.731	1650.26	2894.83	4232.64	11.7888	287.209
VH194	1	1	gold	233.65	14.3637	210.672	276.257	16.859	0.0207671	0.0850993	641.898	1717.36	2966.53	4165.46	11.0638	409.901
VH194	1	1	richter	238.616	26.7927	213.707	424.026	17.953	0.0177046	0.099453	623.306	1866.75	3016.7	4279.83	11.0917	384.441
VH194	1	1	kundin	233.535	14.3576	203.46	268.86	23.0336	0.0146706	0.0651246	543.862	1714.01	2942.76	4142.12	12.5746	261.877
VH194	1	1	zug	238.402	46.5339	106.749	453.517	12.4926	0.0289879	0.0898343	805.407	1939.21	3121.99	4284.42	11.0712	469.054
VH194	1	1	schiff	234.217	21.5675	199.363	330.301	14.7148	0.0223776	0.106542	687.6	1773.58	2966.61	4200.29	10.2356	461.613
VH194	1	1	wort	230.752	16.2179	201.955	283.718	18.34	0.0157882	0.0702957	542.035	1682.76	2868.45	4188.27	11.6368	385.842
VH194	1	1	autor	256.606	69.4441	208.481	472.751	13.367	0.0246146	0.0987327	738.806	1815.39	2982.03	4210.76	10.9381	484.672
VH194	1	1	fahrer	229.998	11.8407	199.451	263.231	21.512	0.0137352	0.0667775	497.954	1586.26	2806.61	4128.24	9.59545	314.07
VH194	1	1	limonade	231.929	24.1007	200.328	357.92	22.4401	0.0151906	0.0652745	497.073	1680.27	2979.57	4026.57	11.3381	283.674
VH194	1	1	fass	233.359	19.0779	207.085	370.496	16.1236	0.0175762	0.0875951	591.248	1684.18	2881.18	4202.25	10.6377	395.852
VH194	1	1	schaf	242.586	46.889	202.65	455.328	14.9161	0.0199319	0.093432	715.488	1780.38	3045.44	4307.44	10.3981	612.972
VH194	1	1	postbote	241.548	17.1986	209.15	316.653	19.1041	0.019306	0.0891007	622.005	1792.24	2979.19	4198.99	13.4814	346.781
VH194	1	1	wasser	232.044	13.3507	208.566	276.737	13.8797	0.0240677	0.102194	642.286	1730.86	2948.26	4215.88	10.9975	631.896
VH194	1	1	schlüssel	236.175	16.3166	201.17	285.036	15.8439	0.019966	0.0941719	697.06	1960.46	3039.28	4208.5	10.9557	425.748
VH194	1	1	buch	246.135	51.4288	203.953	438.101	15.2409	0.0286489	0.0906038	710.786	1770.98	3004.92	4248.08	11.2665	424.274
VH194	1	1	biene	233.886	33.1387	195.206	477.773	25.0191	0.015668	0.0535441	445.01	1715.46	2947.32	3995.84	11.1636	247.614
VH194	1	1	ärztin	239.28	12.5522	208.416	278.023	13.5406	0.0254868	0.0972977	762.236	1840.13	3073.64	4243.1	10.3936	447.353
VH194	1	1	dienstmädchen	245.143	13.9217	218.242	280.401	19.366	0.0165759	0.075968	667.924	1954.91	2993.2	4306.98	12.2058	327.166
VH194	2	1	biene	249.827	20.9963	201.314	290.836	23.7082	0.0129863	0.0538949	502.305	1733.04	2959.86	3909.75	12.621	269.504
VH194	2	1	eltern	251.851	24.2222	202.256	311.437	15.6213	0.0208326	0.0845364	689.657	1873.95	2977.55	4048.39	10.806	375.223
VH194	2	1	schlüssel	252.234	22.2486	211.625	300.72	14.0122	0.0227609	0.0842677	695.752	1988.59	3014.6	4085.56	10.4846	446.693
VH194	2	1	wort	243.587	19.8853	208.412	297.021	17.2627	0.0145428	0.0770296	637.502	1839.85	2981.41	4109.84	11.9643	447.298
VH194	2	1	zug	276.59	67.8617	214.861	490.404	9.69234	0.0280232	0.0959726	832.985	1931.83	3151.92	4191.71	10.4138	676.434
VH194	2	1	kundin	244.695	18.4838	208.272	291.771	21.6788	0.0182668	0.0660903	527.261	1740.65	2889.68	3981.32	11.9995	280.835
VH194	2	1	schaf	243.318	18.964	214.909	298.934	11.7203	0.0197193	0.0886768	759.577	1762.54	2960.24	4097.76	9.86846	759.892
VH194	2	1	fass	249.056	24.0591	212.713	355.29	17.3817	0.0165996	0.0801179	655.486	1798.81	2952.85	4158.17	10.8127	509.338
VH194	2	1	postfrau	249.738	18.6104	212.227	291.057	16.4215	0.0244002	0.0813991	719.231	1788.18	2992.92	4180.7	10.9183	499.795
VH194	2	1	wasser	247.006	15.7902	224.088	293.637	15.5545	0.0209332	0.0805892	719.456	1817.32	2962.63	4155.03	10.6232	489.957
VH194	2	1	ärztin	257.409	19.1715	226.441	309.61	12.063	0.022764	0.088214	776.641	1940.61	3046.93	4156.18	10.1868	492.063
VH194	2	1	autor	259.222	34.9897	226.035	464.886	13.9995	0.0249183	0.105991	828.609	1911.12	3086.75	4162.41	10.7063	521.59
VH194	2	1	seife	244.31	15.1382	216.795	297.39	19.9897	0.0153814	0.0685838	605.49	1822.61	2929.28	4065.6	12.1015	384.656
VH194	2	1	nachricht	241.756	17.0129	204.758	275.664	17.2679	0.0186813	0.069012	709.731	1910.45	3034.71	4073.82	11.5082	304.684
VH194	2	1	makler	251.734	23.7106	215.499	368.356	19.6338	0.015585	0.075042	661.049	1796.86	2873.63	4013.27	11.1155	316.647
VH194	2	1	limonade	238.805	11.9261	213.388	275.934	21.8254	0.0167102	0.0561149	522.188	1719.18	2998.58	4000.33	11.5578	263.562
VH194	2	1	richter	263.326	45.4892	218.008	455.201	16.7619	0.0195967	0.0846973	641.321	1930.22	3029.55	4104.67	11.6263	396.267
VH194	2	1	hase	249.382	15.9311	195.618	297.688	16.3018	0.0185649	0.0672738	708.944	1758.76	2988.9	4147.62	11.1649	343.298
VH194	2	1	schiff	242.447	35.2218	100.199	296.148	13.6722	0.021966	0.0916471	708.695	1845.79	2959.69	4056.7	9.83534	642.757
VH194	2	1	postbote	249.145	15.7292	220.504	291.842	17.941	0.0172363	0.0888099	598.098	1779.22	2981.86	4108.19	11.4208	340.683
VH194	2	1	buch	253.92	39.012	219.001	486.989	14.3845	0.0279833	0.0937674	750.97	1879.52	3053.47	4235.93	10.007	464.406
VH194	2	1	gold	254.032	27.3179	222.743	395.941	18.0349	0.0166105	0.0799979	617.619	1717.4	2953.11	4120.31	10.872	447.372
VH194	2	1	dienstmädchen	254.319	15.2629	220.519	292.604	16.8205	0.0189332	0.0743672	706.162	2031.08	3083.98	4230.93	11.065	344.409
VH194	2	1	fahrer	243.485	12.1026	218.318	288.587	18.9521	0.0174306	0.0738207	562.354	1668.52	2860.93	4113.93	10.12	323.374
VH195	1	1	schaf	288.78	57.6639	221.843	493.974	14.8173	0.0219208	0.0771387	839.503	1851.71	2954.7	4296.16	10.6894	594.935
VH195	1	1	postfrau	249.985	47.7787	104.205	317.485	15.4285	0.0237165	0.0922789	693.571	1949.7	2870.35	4327.74	12.4704	486.478
VH195	1	1	eltern	251.895	31.1261	217.674	378.253	16.6235	0.014583	0.0888527	636.574	1934.69	2807.16	4296.45	12.0057	494.435
VH195	1	1	fass	245.743	48.3156	210.374	496.863	16.4923	0.0171882	0.071446	692.312	1916.04	2806.73	4318.9	10.409	541.779
VH195	1	1	ärztin	257.698	53.1718	106.595	459.73	17.0709	0.0190726	0.099227	749.054	2051.36	2877.24	4346.84	11.1968	535.681
VH195	1	1	dienstmädchen	254.013	20.5382	216.456	300.967	15.6	0.0193274	0.0728078	673.298	2165.45	2985.51	4351.52	11.2449	485.016
VH195	1	1	wort	239.438	38.8346	204.216	479.398	16.444	0.0214746	0.0843538	620.722	1893.42	2758.37	4335.26	11.5594	488.69
VH195	1	1	makler	244.13	28.4869	208.038	332.685	17.0686	0.0167901	0.0765857	642.333	1860.8	2796.68	4446.4	11.1583	414.241
VH195	1	1	postbote	241.372	25.744	202.635	304.424	18.8506	0.0197393	0.0854652	595.674	1918.21	2829.42	4196.54	13.6926	405.347
VH195	1	1	limonade	240.275	22.8758	214.106	315.094	23.1312	0.0136626	0.0486909	624.171	1836.5	2761.22	4316.24	12.2021	407.995
VH195	1	1	nachricht	220.1	72.2229	111.536	485.472	13.8278	0.0270729	0.129297	749.411	2039.04	2850.48	4363.35	11.9727	427.719
VH195	1	1	wasser	233.661	16.2572	214.94	286.963	17.5815	0.0225211	0.105914	775.139	1827.04	2784.69	4421.28	12.0321	577.26
VH195	1	1	zug	256.902	56.2001	214.745	489.198	13.4335	0.0308676	0.0913767	694.596	1814.74	2797.57	4252.43	13.3763	472.925
VH195	1	1	seife	234.586	19.2563	214.031	307.969	18.7107	0.01479	0.0763044	655.629	2000.11	2870.43	4337.9	12.0179	552.431
VH195	1	1	kundin	238.69	19.4568	215.068	300.33	20.8958	0.0146151	0.0565996	531.908	1884.02	2709.73	4348.3	9.30155	374.639
VH195	1	1	schlüssel	241.173	33.7519	140.171	358.61	15.1754	0.0193175	0.085178	704.332	2025.17	2957.63	4320.45	10.6271	505.898
VH195	1	1	buch	248.853	51.9521	209.972	480.97	15.8832	0.021898	0.0828353	783.404	1917.67	2887.59	4418.15	11.1491	495
VH195	1	1	autor	251.978	51.1364	215.679	525.214	16.4866	0.0224807	0.109041	740.67	1848.09	2795.29	4355.45	12.7908	559.03
VH195	1	1	richter	235.65	46.4139	102.124	498.742	18.4366	0.0169103	0.0955935	642.009	1980.23	2861.15	4380.73	12.3958	399.936
VH195	1	1	biene	212.345	48.2841	113.441	275.545	20.2316	0.0121211	0.096318	553.239	1956.38	2849.76	4159.98	12.2042	339.169
VH195	1	1	hase	239.983	22.359	210.53	321.533	19.414	0.0180773	0.0830789	560.503	1866.86	2773.04	4269.56	10.8542	427.48
VH195	1	1	gold	235.644	19.4516	209.138	290.615	17.6747	0.0107755	0.0594723	583.199	1806.71	2796.27	4415.1	11.1925	538.733
VH195	1	1	fahrer	224.654	15.9695	205.226	267.028	20.0935	0.0140273	0.114045	554.322	1659.43	2542.6	4284.26	9.84479	436.775
VH195	1	1	schiff	233.78	46.8277	190.824	475.652	15.3061	0.0167918	0.0870516	691.014	2026.41	2871.77	4200.29	11.2657	489.527
VH195	2	1	hase	224.821	61.776	106.687	471.345	18.2551	0.0181686	0.0745637	748.705	1874.33	2781.28	4277.5	9.96784	481.739
VH195	2	1	dienstmädchen	239.719	43.5328	113.251	299.353	15.9452	0.020791	0.0876676	915.717	2242.46	3151.58	4467.02	13.0175	396.472
VH195	2	1	fahrer	235.203	34.9993	209.928	447.336	19.7349	0.0166229	0.0712037	639.908	1722.84	2693.53	4384.56	9.74178	438.864
VH195	2	1	wort	233.123	48.1401	108.856	494.958	17.8617	0.0205811	0.0669435	719.519	1845.77	2873.21	4340.91	12.2033	428.403
VH195	2	1	autor	224.822	56.1869	101.879	356.887	13.7879	0.0239046	0.120925	849.246	1847.72	2947.56	4294.89	12.4821	445.816
VH195	2	1	makler	239.2	61.2433	135.897	497.827	17.5983	0.0217495	0.0858357	777.592	1815.12	2815.31	4280.44	13.6571	466.074
VH195	2	1	schlüssel	256.34	85.5008	98.9965	495.509	13.1574	0.021709	0.09046	776.097	1984.7	2986.01	4328.41	10.5784	493.268
VH195	2	1	zug	226.637	60.1535	108.674	308.811	11.2924	0.0276237	0.105186	824.488	1868.41	2908.66	4312.98	13.9077	533.705
VH195	2	1	schaf	190.182	71.5728	100.326	276.038	14.3462	0.0150421	0.10593	788.396	1834.91	2947.76	4293.61	12.2157	574.563
VH195	2	1	postbote	239.938	26.1026	203.48	297.562	19.3811	0.0177429	0.0732929	737.603	1931.96	2931.55	4271.05	12.9097	335.496
VH195	2	1	buch	240.346	50.6929	100.494	498.182	14.8564	0.0172151	0.0657539	861.743	1905.01	2972.44	4345.58	11.7674	491.146
VH195	2	1	postfrau	241.555	29.0384	197.945	319.344	15.8187	0.0240118	0.0907564	747.767	1964.99	2958.26	4417.99	11.7321	483.081
VH195	2	1	biene	236.385	21.9679	200.702	294.032	21.5891	0.0136091	0.0557268	586.54	1880.78	3017.42	4374.3	11.2708	304.512
VH195	2	1	eltern	240.269	74.565	95.1543	491.583	15.8511	0.0207778	0.0841468	784.016	1990.03	2928.47	4416.95	13.1785	367.212
VH195	2	1	kundin	223.981	18.8135	194.858	280.115	21.5315	0.0148775	0.0582498	599.967	1910.34	2836.97	4399.87	11.287	316.532
VH195	2	1	ärztin	229.974	82.9479	114.253	499.768	16.4298	0.0219002	0.139676	912.621	2206.73	3129.42	4408.9	10.565	447.948
VH195	2	1	fass	241.558	55.5669	197.585	489.655	16.1867	0.0202759	0.0845054	750.197	1916.48	2851.68	4307.51	11.0234	618.56
VH195	2	1	wasser	225.644	39.5119	94.0158	321.399	12.9017	0.0189977	0.100497	851.26	1929.1	2888.97	4311.05	11.0451	1039.57
VH195	2	1	gold	238.065	42.0857	109.759	289.77	18.948	0.0130068	0.0647729	693.768	1873.1	2872.46	4313.07	10.9135	614.483
VH195	2	1	schiff	222.756	22.5472	112.541	270.843	14.2827	0.0216775	0.094431	857.975	2040.66	2962.27	4312.32	10.4868	556.949
VH195	2	1	seife	229.455	19.5666	199.772	304.638	16.1334	0.0185743	0.0790365	675.897	1983.22	2823.8	4304.6	10.1113	514.638
VH195	2	1	richter	223.687	69.1876	106.145	496.943	14.3675	0.0238248	0.120571	735.688	2008.66	2973.77	4335.05	10.0303	447.488
VH195	2	1	limonade	222.63	14.9116	205.566	285.5	19.5057	0.0136997	0.0527231	636.542	1752.52	2834.02	4134.82	9.90391	439.213
VH195	2	1	nachricht	218.017	30.0886	110.545	276.267	15.0472	0.0185867	0.066727	858.826	2067.29	3040.1	4362.11	10.8556	604.085
VH197	1	1	fass	207.303	64.2711	100.687	490.723	15.1385	0.0246548	0.0717537	666.103	1825.14	3038.89	4182.06	10.0136	575.762
VH197	1	1	biene	235.166	20.8216	195.782	300.623	20.5957	0.0194078	0.0602784	601.229	1879.84	2997.08	4009.93	14.5215	326.004
VH197	1	1	buch	230.953	23.6914	191.381	295.894	13.778	0.0302682	0.102816	833.263	1948.49	3130.96	4233.26	11.9489	365.804
VH197	1	1	richter	228.249	37.6126	107.703	488.092	15.193	0.0278372	0.0770825	666.995	2013	3045.17	4181.69	9.32651	426.697
VH197	1	1	ärztin	237.756	31.0749	114.92	306.582	14.7225	0.031565	0.0785857	822.389	2094.37	3084.84	4204.09	12.3815	557.143
VH197	1	1	makler	230.98	19.8246	199.027	303.83	19.0933	0.0166519	0.0570073	706.749	1759.59	2946.06	4083.61	14.0064	452.432
VH197	1	1	wort	228.175	18.5824	198	287.708	16.454	0.0185976	0.0668955	651.398	1846.04	2989.35	4174.22	12.7858	463.735
VH197	1	1	seife	230.896	24.137	183.666	314.305	17.0659	0.023994	0.0657584	659.781	1932.56	2991.24	4130.79	11.6716	485.98
VH197	1	1	fahrer	225.407	20.2306	195.157	300.198	19.3384	0.0194352	0.0871395	615.996	1757.02	2962.78	4128.91	7.49112	483.601
VH197	1	1	hase	224.889	17.5484	200.943	297.72	18.1498	0.0202117	0.074102	592.656	1869.18	2907.19	4015.71	10.3417	496.415
VH197	1	1	schlüssel	233.196	23.1232	194.486	301.593	14.8324	0.0288145	0.086744	641.366	2000.77	3013.42	4149.04	12.2364	528.525
VH197	1	1	zug	237.301	40.27	199.911	492.238	13.8142	0.0316033	0.0945022	775.387	1879.87	3074.43	4123.24	13.1289	471.291
VH197	1	1	kundin	226.092	21.3062	200.002	286.8	17.4726	0.0224736	0.0764499	565.58	1735.03	2946.38	4060.25	9.22616	393.531
VH197	1	1	limonade	229.972	17.605	197.872	283.25	19.5909	0.0205481	0.0688143	645.95	1881.12	3059.8	4198.11	12.0973	402.665
VH197	1	1	autor	232.509	25.7055	209.221	364.13	13.7539	0.0315902	0.0958851	758.33	1885.27	3023.42	4166.6	11.9743	467.328
VH197	1	1	gold	221.179	17.5168	198.73	279.748	17.9665	0.0170188	0.0599382	729.513	1857.37	3030.89	4219.17	10.4542	465.181
VH197	1	1	eltern	234.275	56.7197	108.335	490.204	14.3709	0.0316488	0.0803477	720.688	2048.3	3045.73	4169.46	11.107	531.293
VH197	1	1	postfrau	234.774	24.1367	203.388	300.91	17.8635	0.0240695	0.0766396	713.155	1858.45	3032.69	4172.74	12.1635	479.27
VH197	1	1	schiff	218.797	55.4854	94.3265	514.369	13.3341	0.032027	0.0973175	835.803	2014.02	3082.17	4155.71	8.98325	645.184
VH197	1	1	nachricht	254.749	75.9761	197.899	478.415	13.6132	0.0289642	0.0854641	841.273	2115.48	3186.89	4190.55	11.2385	474.81
VH197	1	1	dienstmädchen	246.164	75.6822	110.845	494.975	13.504	0.0263094	0.0734195	825.725	2175.94	3207.9	4269.63	9.67222	464.719
VH197	1	1	postbote	252.146	65.6017	204.859	497.684	16.0498	0.0310796	0.084562	648.884	1912.56	3032.48	4183.28	12.8161	336.701
VH197	1	1	wasser	196.596	59.382	100.127	305.042	9.44991	0.0345901	0.125805	767.205	1862.29	3001.39	4232.83	11.5779	661.057
VH197	1	1	schaf	224.571	19.7801	194.661	299.857	12.4141	0.0339692	0.0926536	820.841	1847.48	3097.76	4169.17	10.8525	765.044
VH197	2	1	schaf	215.103	22.9075	180.028	279.117	13.9643	0.0234114	0.0755806	756.829	1825.1	3089.09	4154.89	12.15	896.048
VH197	2	1	richter	227.237	40.3667	181.264	441.262	13.5283	0.0311392	0.104527	662.783	1963.99	2965.59	4141.6	11.0423	494.195
VH197	2	1	wort	215.287	24.3795	178.301	291.721	14.4372	0.0275298	0.0703966	717.534	1884.66	2989.31	4152.55	13.0749	605.717
VH197	2	1	gold	205.584	19.8166	177.441	278.236	14.6939	0.0293453	0.0609253	638.911	1808.01	2974.89	4051.74	10.5298	517.904
VH197	2	1	ärztin	216.623	26.2311	108.443	283.821	13.0624	0.0224677	0.070435	783.705	2025.02	2984.64	4134.84	12.6884	654.659
VH197	2	1	eltern	223.322	46.0757	178.658	499.777	15.6213	0.0240321	0.0747759	678.028	1999.75	2986.31	4165.54	12.3822	546.018
VH197	2	1	limonade	213.561	17.9918	184.181	292.74	17.397	0.0218866	0.0675031	688.749	1898.83	3019.96	4151.58	12.616	460.343
VH197	2	1	schiff	210.827	22.8581	173.048	298.975	9.83949	0.0261327	0.114551	761.18	1964.34	3017.78	4055.72	10.7304	666.519
VH197	2	1	wasser	203.922	34.012	100.263	282.891	9.03878	0.0377352	0.12167	760.161	1842.76	2957.43	4192.11	11.9476	769.539
VH197	2	1	autor	221.824	36.7154	180.646	491.259	11.114	0.0324836	0.0744555	763.052	1831.49	2953.77	4114.86	13.0933	586.536
VH197	2	1	biene	217.613	17.9993	186.756	262.826	20.1465	0.0173528	0.0557667	605.275	1925.21	3002.14	3980.51	13.468	344.614
VH197	2	1	makler	208.245	19.9347	177.017	271.712	14.3864	0.0241424	0.0780598	716.083	1811.1	2938.03	4081.9	13.8215	527.903
VH197	2	1	fahrer	207.088	27.3647	101.988	279.937	16.0356	0.0249517	0.0707744	641.749	1821.89	2852	4035.47	11.0181	556.101
VH197	2	1	buch	227.058	52.328	172.529	474.218	13.2976	0.0288717	0.0704407	777.252	1846.8	3011.48	4168.39	12.6584	490.017
VH197	2	1	seife	216.414	23.9297	183.59	278.479	14.2836	0.0270276	0.0806121	712.966	1932.59	2964.39	4127.01	14.742	592.827
VH197	2	1	kundin	217.22	25.0448	180.415	280.707	17.2875	0.0303786	0.0616563	615.371	1910.67	2949.72	4084.67	13.3167	405.668
VH197	2	1	fass	204.064	25.161	106.18	253.24	15.0677	0.0279506	0.0823675	649.205	1886.93	2909.57	4179.97	10.1447	798.572
VH197	2	1	zug	234.788	40.7346	171.369	476.343	11.7897	0.0359209	0.0932858	732.349	1842.1	2994.8	4101.62	14.1646	542.921
VH197	2	1	schlüssel	223.473	62.0004	89.6775	458.602	12.9036	0.023239	0.0779334	692.671	2059.94	3019.94	4118.03	12.5738	492.267
VH197	2	1	dienstmädchen	239.503	48.7515	106.616	459.016	14.4461	0.0251103	0.0701797	771.631	2181.22	3144.65	4265.59	10.931	549.849
VH197	2	1	postbote	225.857	20.2889	190.052	292.974	17.1954	0.0316995	0.0783493	603.468	1914.21	2966.8	4051.03	13.7935	424.029
VH197	2	1	postfrau	218.744	35.5355	89.6942	300.668	14.9989	0.0241899	0.0759761	678.427	1843.62	2974.89	4057.22	12.5626	567.739
VH197	2	1	hase	230.113	55.5924	187.634	495.267	15.7978	0.0239045	0.0832747	665.689	1873.62	2907.98	3988.07	12.2042	551.507
VH197	2	1	nachricht	202.016	51.9451	88.9038	284.885	10.7721	0.0242781	0.0762046	777.252	2050.19	3070.88	4253.94	11.7575	556.01
VH198a	1	1	eltern	234.86	34.0622	165.931	376.246	16.1934	0.0199365	0.0762098	703.739	1983.23	3049.41	4271.74	10.8321	629.14
VH198a	1	1	postfrau	223.679	21.6823	185.196	288.388	14.9992	0.0225785	0.0869194	744.048	1862.15	3063.58	4253.5	11.5555	1386.26
VH198a	1	1	buch	238.32	30.1447	188.941	294.053	13.5425	0.0187656	0.0833688	836.281	1953.08	3135.34	4321.99	12.1313	2028.36
VH198a	1	1	dienstmädchen	234.757	24.2663	203.258	285.192	14.0458	0.0192041	0.0802624	777.503	2217.06	3188.2	4423.02	11.3857	1653.12
VH198a	1	1	richter	231.508	29.379	104.934	352.136	13.5581	0.0184607	0.0806876	646.628	1936.89	3136.68	4343.1	7.77914	890.076
VH198a	1	1	kundin	231.784	28.0666	191.231	288.251	18.9146	0.0166844	0.0665331	610.542	1976.06	3064.63	4367.97	10.6131	386.528
VH198a	1	1	wort	221.785	23.2993	130.168	272.972	15.6448	0.0196675	0.0765832	604.16	1865.52	3020.33	4363	9.87444	1030.14
VH198a	1	1	hase	225.192	15.7429	193.471	257.192	17.1892	0.0139047	0.0748812	668.691	1788.29	2993.22	4266.24	8.97987	826.154
VH198a	1	1	seife	220.144	19.7222	172.87	269.842	16.871	0.0130343	0.081419	670.897	1935.56	3113.81	4257.94	9.10995	579.978
VH198a	1	1	schaf	235.187	20.4087	180.194	274.218	14.0042	0.0163178	0.0876845	804.75	1959.05	3132.32	4336.21	10.2473	1248.93
VH198a	1	1	ärztin	241.506	41.28	106.536	436.074	12.2983	0.0197065	0.0889687	822.527	2010.03	3131.9	4278.05	9.40796	1688.1
VH198a	1	1	fass	228.633	20.2359	188.627	293.952	14.0359	0.0194422	0.0904505	691.423	1902.41	3006.29	4310.8	9.63143	1219.15
VH198a	1	1	biene	226.185	20.1635	182.17	281.033	19.549	0.0160732	0.0734872	600.17	2006.21	3060.69	4300.65	10.7355	346.326
VH198a	1	1	autor	233.91	30.4323	102.562	290.124	12.4414	0.0170439	0.0952724	758.208	1858.65	3031.34	4241.9	12.8655	1033.39
VH198a	1	1	schlüssel	244.804	24.8404	206.781	311.92	12.7704	0.0211116	0.111177	739.24	2088.25	3109.14	4295.58	10.0065	1073.21
VH198a	1	1	fahrer	231.081	17.3933	180.681	286.223	19.8359	0.0115935	0.0633091	696.7	1836.03	2943.81	4133.46	9.9383	677.886
VH198a	1	1	makler	228.413	20.9215	123.229	278.727	13.8487	0.0162811	0.0833156	728.894	1948.97	3038.73	4265.8	10.294	769.459
VH198a	1	1	postbote	230.442	18.5654	171.84	276.507	17.0733	0.0175893	0.0860634	630.792	1874.41	3063.09	4235.14	12.2982	908.787
VH198a	1	1	schiff	230.205	30.6111	194.901	430.747	14.2621	0.0158542	0.0932354	810.571	2031.22	3191.22	4395.37	9.68532	811.781
VH198a	1	1	gold	229.698	18.4399	193.608	280.932	16.7424	0.0179921	0.0893941	657.183	1902.98	3025.06	4232.09	11.0315	1160.69
VH198a	1	1	nachricht	236.549	40.9984	141.557	473.64	14.0449	0.0137604	0.0731324	851.696	2130.46	3224.39	4345.23	10.704	612.497
VH198a	1	1	zug	241.126	52.9943	107.491	478.493	12.4026	0.0273268	0.0854873	705.847	1902.45	3069.89	4317.08	11.9052	2350.8
VH198a	1	1	wasser	228.268	18.3213	195.93	291.837	13.4712	0.0188055	0.0876392	710.034	1894.38	3025.19	4373.56	11.897	1889.89
VH198a	1	1	limonade	233.49	30.7163	184.726	455.967	18.0242	0.0173825	0.0638291	652.069	1886.46	3059.51	4283.67	9.12581	587.041
VH198a	2	1	schaf	217.403	22.5001	183.468	262.305	14.1766	0.0155747	0.0769981	842.903	1955.61	3128.65	4348.95	10.4445	1475.87
VH198a	2	1	schlüssel	245.239	43.6965	186.742	436.349	14.5892	0.0226019	0.0961181	674.371	2035.72	3080.65	4265.94	10.5197	838.724
VH198a	2	1	gold	221.447	22.3662	189.931	285.416	19.1612	0.0138405	0.0736561	690.951	1887.25	3015.68	4303.56	11.732	1587.78
VH198a	2	1	wort	216.782	22.4769	183.741	296.23	18.4963	0.0139585	0.0710814	574.768	1835.62	2993.67	4333.68	10.8227	1406.48
VH198a	2	1	makler	224.971	24.7254	179.904	287.273	14.0237	0.019658	0.0855776	690.482	1901.67	2993.86	4264.51	10.3388	953.313
VH198a	2	1	buch	244.898	39.2397	167.581	453.589	15.124	0.0173541	0.0747779	785.712	1877.45	3091.02	4332.16	12.0734	1775.35
VH198a	2	1	biene	241.549	31.7434	171.226	313.532	22.0739	0.0141271	0.0580024	590.18	1940.37	3133.81	4325.23	11.042	359.958
VH198a	2	1	limonade	232.305	37.8194	179.778	458.525	20.7885	0.0151534	0.05934	627.11	1869.26	3064.07	4312.5	9.65323	439.06
VH198a	2	1	ärztin	239.477	23.9272	182.867	310.215	16.3243	0.0179339	0.0710907	822.515	1946.13	3085.19	4317.28	9.7698	3151.19
VH198a	2	1	wasser	225.287	22.4591	190.136	287.5	15.5383	0.0150519	0.0886275	669.426	1877.76	2966.84	4397.49	11.467	1620.74
VH198a	2	1	fass	220.087	18.3511	186.997	263.29	18.2533	0.0126486	0.0790673	678.575	1911.7	2985.6	4436.87	12.2184	1093.33
VH198a	2	1	postbote	224.344	19.8037	175.855	269.579	18.9493	0.0164143	0.088684	629.289	1855.03	3084.83	4249.77	13.2203	724.241
VH198a	2	1	nachricht	237.9	50.7013	200.986	472.074	17.0053	0.0132991	0.0661591	824.372	2096.34	3263.18	4403.17	11.203	509.36
VH198a	2	1	schiff	223.784	25.8748	178.642	283.236	16.1326	0.0147055	0.0851636	860.411	2043.78	3187.27	4448.45	10.6765	674.663
VH198a	2	1	richter	221.752	39.2978	96.0947	321.559	16.4012	0.013433	0.0611817	677.167	1985.12	3131.36	4396.27	9.77804	658.049
VH198a	2	1	eltern	226.492	33.5907	111.643	342.682	18.3537	0.0130651	0.0664579	692.505	2020.28	3073.04	4368.05	10.698	533.682
VH198a	2	1	hase	212.472	24.4131	181.606	284.294	18.7318	0.0116073	0.062596	657.293	1838.89	3033.43	4330.49	9.42987	750.52
VH198a	2	1	fahrer	216.689	20.9846	180.162	257.917	22.3338	0.00868041	0.0625463	603.764	1775.61	2963.31	4312	9.67234	478.685
VH198a	2	1	postfrau	219.214	36.4818	177.307	458.093	16.5382	0.0168247	0.0882643	692.768	1746.65	3010.9	4185.66	11.8694	1065.83
VH198a	2	1	seife	213.878	23.2655	170.52	286.269	18.2293	0.0122658	0.0689132	708.922	1967.11	3135.63	4319.22	9.68575	573.858
VH198a	2	1	kundin	225.101	27.609	176.992	277.402	22.1591	0.0123737	0.0500712	561.417	1907.39	2896.21	4330.27	10.3975	320.022
VH198a	2	1	dienstmädchen	234.667	20.6579	178.405	276.749	16.1196	0.0143699	0.065042	749.246	2112.96	3149.65	4442.45	12.0099	852.389
VH198a	2	1	autor	225.85	24.2912	172.704	269.876	14.7486	0.0138557	0.0790164	723.828	1856.07	3082.66	4291.83	12.5327	1127.69
VH198a	2	1	zug	233.184	58.2142	179.73	480.464	13.2918	0.0244555	0.0968147	744.561	1899.38	3056.29	4329.57	12.0492	2132.38
VH199a	1	1	ärztin	239.099	26.7103	169.12	306.642	14.1331	0.0259922	0.0927831	774.253	2069.91	3050.53	4296.96	10.824	783.843
VH199a	1	1	limonade	223.556	23.5119	185.742	305.125	19.541	0.0137147	0.0561466	647.623	1954.94	3118.79	4265.97	11.7656	481.921
VH199a	1	1	fass	214.834	20.8289	173.203	269.553	14.9435	0.0170994	0.0771449	702.626	1826.95	2924.92	4180.15	9.59345	1044.4
VH199a	1	1	buch	239.478	52.0266	184.161	464.207	12.9298	0.0251629	0.0870794	779.15	1850.34	3015.84	4329.97	12.3364	661.738
VH199a	1	1	kundin	228.818	46.5872	179.78	476.616	19.5023	0.0211537	0.068632	589.461	1752.58	2916.28	4068.71	10.2483	406.02
VH199a	1	1	postfrau	223.624	24.4502	180.908	283.344	14.4892	0.029719	0.0973842	650.25	1837.86	2961.8	4202.47	11.602	630.4
VH199a	1	1	schaf	221.781	25.3609	179.63	277.236	15.0973	0.0176784	0.0759162	798.027	1844.77	3021.82	4235.89	10.9634	1147.77
VH199a	1	1	zug	224.453	73.3525	100.581	489.88	12.699	0.0279735	0.086278	743.424	1938.4	2999.67	4270.11	11.7904	870.421
VH199a	1	1	schiff	220.259	48.7899	174.735	487.589	13.6478	0.0251396	0.0859974	696.006	1970.07	3041.37	4257.26	9.47042	673.512
VH199a	1	1	eltern	236.971	52.3606	178.523	473.561	14.9325	0.021889	0.108149	686.04	1986.27	2958.64	4245.17	11.9916	581.607
VH199a	1	1	gold	222.615	30.1404	178.745	291.066	18.287	0.0177703	0.0649354	662.161	1859.9	3023.36	4223.26	11.5627	530.812
VH199a	1	1	dienstmädchen	245.28	30.7486	119.614	348.115	15.1504	0.0245639	0.075039	748.706	2131.45	3092.51	4315.92	12.1804	493.533
VH199a	1	1	seife	230.33	21.7648	184.544	296.934	17.4894	0.0156157	0.0754216	725.043	2094.18	3013.95	4276.24	12.4009	618.987
VH199a	1	1	biene	224.372	26.8284	181.541	279.688	22.1546	0.0138789	0.0523415	475.249	1855.04	2921.13	4069.08	9.48709	304.981
VH199a	1	1	hase	221.64	22.7264	186.591	313.928	17.6432	0.0184886	0.0786212	630.442	1934.76	2986.95	4267.28	9.85131	576.408
VH199a	1	1	wort	223.551	23.1954	182.685	305.673	16.9403	0.0213332	0.0861286	683.89	1898.61	2911.66	4208.49	12.2912	593.978
VH199a	1	1	nachricht	221.732	49.4846	91.3953	431.876	13.8445	0.0271684	0.0843711	745.469	2126.75	3113.76	4312.17	12.1493	503.659
VH199a	1	1	wasser	205.595	42.3941	102.405	284.748	10.7182	0.0326421	0.120236	779.916	1911.06	3088.4	4332.68	10.9346	1373.11
VH199a	1	1	postbote	231.258	23.2409	180.543	295.44	15.4665	0.0299267	0.118123	664.077	1881.75	2984.64	4173.47	12.2614	461.037
VH199a	1	1	schlüssel	228.298	22.9508	173.402	284.997	12.261	0.0284521	0.093913	697.945	2106.51	3039.36	4266.29	9.94862	609.5
VH199a	1	1	autor	220.117	19.9738	186.388	279.609	12.7729	0.0216583	0.0763546	697.36	1895.97	2974.08	4336.38	11.4835	578.334
VH199a	1	1	fahrer	214.87	20.7993	177.958	269.41	19.4504	0.0156994	0.0638573	649.56	1821.44	2955.59	4233.51	10.488	518.144
VH199a	1	1	makler	223.451	21.3566	192.045	285.877	15.1028	0.0230305	0.0756287	669.311	1863.37	2943.41	4250.35	10.2389	559.529
VH199a	1	1	richter	231.584	41.7404	189.362	467.697	16.0568	0.0255843	0.0866229	710.854	2132.67	3073.82	4364.62	10.8009	477.351
VH199a	2	1	dienstmädchen	241.9	26.776	194.255	316.081	14.8247	0.0226047	0.0808763	763.461	2079.99	3102	4254.52	11.1429	492.83
VH199a	2	1	postbote	234.435	21.6369	193.521	283.176	16.8925	0.0261158	0.109314	625.974	1866.4	2980.73	4190.06	12.7401	449.692
VH199a	2	1	limonade	231.922	33.5696	189.082	452.448	19.7479	0.0140998	0.0568318	634.947	1904.89	3005.19	4200.66	11.1771	397.278
VH199a	2	1	schiff	223.599	23.555	187.758	304.346	14.1614	0.0199953	0.0860999	763.767	2007.68	3035.83	4229.33	9.54023	601.36
VH199a	2	1	biene	229.911	18.6069	196.904	264.596	21.4083	0.0194519	0.0617509	592.271	1913.69	3009.12	4143.99	12.6765	305.879
VH199a	2	1	eltern	231.801	51.1029	105.17	451.454	14.4221	0.0251489	0.118545	706.936	2077.24	2966.41	4219.27	11.2582	442.864
VH199a	2	1	hase	227.939	16.794	201.369	278.055	19.9273	0.0174049	0.0698252	590.199	1905.63	2907.08	4169.26	10.6174	451.295
VH199a	2	1	zug	247.122	51.9311	180.418	499.26	13.9958	0.0298706	0.0867614	806.883	1973.13	2952.33	4240.39	11.3981	556.348
VH199a	2	1	kundin	224.607	23.5112	189.293	281.606	19.1937	0.0202527	0.0676633	597.335	1817.3	2856.33	4111	11.321	333.583
VH199a	2	1	fass	228.613	48.243	188.111	497.4	15.1733	0.0209769	0.0785385	678.544	1846.75	2917.67	4206.71	10.6105	745.693
VH199a	2	1	fahrer	218.01	22.1368	88.3872	264.955	18.6417	0.0201208	0.0616387	667.234	1795.57	2821.29	4080.88	10.9091	542.98
VH199a	2	1	wort	219.866	18.2886	179.58	267.188	14.3718	0.0249702	0.0923115	717.26	1890.97	2940.13	4192.17	12.079	506.166
VH199a	2	1	seife	218.289	30.8868	95.2021	287.057	16.0279	0.0179622	0.0761407	782.291	2068.24	3007.77	4290.23	12.6128	586.425
VH199a	2	1	postfrau	217.901	45.9806	92.1615	273.119	14.2265	0.0280714	0.106709	644.662	1889.26	2942.77	4162.02	11.4773	477.283
VH199a	2	1	wasser	216.738	38.5615	95.0918	284.862	11.7926	0.0257062	0.12578	807.857	1934.58	3046.93	4267	11.266	832.007
VH199a	2	1	makler	217.467	28.9958	103.96	270.93	16.53	0.0236501	0.0701411	645.123	1824.86	2898	4146.48	10.474	400.428
VH199a	2	1	richter	204.09	54.4509	90.6095	296.284	15.3459	0.018073	0.0844327	696.741	2071.53	3048.19	4258.86	10.135	438.364
VH199a	2	1	nachricht	232.441	62.7253	93.3631	481.534	14.3778	0.0300226	0.0770587	739.557	2007.67	3022.95	4205.24	12.1761	446.09
VH199a	2	1	schaf	226.079	20.0434	189.517	277.314	12.5107	0.0258244	0.0887006	837.471	1837.94	2925.88	4163.83	9.51095	815.843
VH199a	2	1	autor	229.615	26.9444	101.052	277.966	13.8299	0.0284929	0.100451	737.29	1817.58	2877.37	4185.62	11.6219	503.774
VH199a	2	1	buch	232.649	26.1126	192.518	278.198	14.1177	0.0277754	0.0923867	809.55	1866.38	2918.56	4246.55	11.307	477.515
VH199a	2	1	gold	224.848	24.9235	182.739	287.345	16.0468	0.0215279	0.0710957	683.255	1865.92	2973.04	4231.61	10.5713	491.939
VH199a	2	1	schlüssel	236.505	39.3969	188.441	410.224	13.168	0.0281812	0.108152	736.51	2063.13	2970.87	4247.6	10.8933	576.083
VH199a	2	1	ärztin	239.346	51.7338	106.998	443.717	12.0086	0.0290772	0.0840582	797.884	2103.16	3088.8	4334.88	10.259	533.193
VH200a	1	1	schiff	213.407	27.0434	172.61	271.569	10.4195	0.0213263	0.0849434	905.194	2005.71	3015.89	4255.7	8.2756	846.281
VH200a	1	1	fass	211.736	27.9454	163.889	266.155	11.8933	0.0223063	0.0986387	684.437	1893.56	2905.73	4338.17	9.60156	690.483
VH200a	1	1	dienstmädchen	224.575	53.8684	105.906	286.909	9.26942	0.0304355	0.103995	975.58	2302.37	3289.68	4507.42	10.5891	638.181
VH200a	1	1	schaf	215.371	23.8287	170.195	279.428	11.6898	0.0220051	0.102571	813.192	1810.39	2922.58	4068.09	8.66495	839.176
VH200a	1	1	limonade	202.496	21.8022	168.42	264.948	12.9415	0.0220097	0.0827893	733.029	1903.27	2934.08	4028.38	9.36804	545.856
VH200a	1	1	eltern	220.988	48.4399	169.381	480.852	11.6581	0.0301486	0.101744	747.734	2018.83	2979.56	4259.45	9.6787	634.684
VH200a	1	1	makler	198.347	31.5609	106.678	249.994	10.759	0.0282196	0.107545	693.618	1787.16	2817.42	4157.75	8.90039	583.948
VH200a	1	1	ärztin	215.027	49.9897	169.821	474.178	11.5083	0.0262827	0.0944828	900.626	2092.15	3104.03	4286.73	10.1501	699.16
VH200a	1	1	schlüssel	206.23	55.1781	97.0076	482.357	7.77802	0.0282772	0.106673	879.625	2091.06	3054.07	4169.94	8.50268	870.554
VH200a	1	1	richter	201.535	28.8	103.097	249.949	6.91368	0.042992	0.137361	806.693	2047.8	3080.54	4258.33	8.38288	770.97
VH200a	1	1	gold	205.071	25.9761	169.217	272.449	10.4938	0.0267253	0.086535	813.709	1911.73	3012.46	4209.82	10.25	691.592
VH200a	1	1	hase	200.3	24.4254	154.594	264.963	9.61703	0.0285297	0.107163	718.046	1928.79	2835.88	4059.15	8.58732	704.764
VH200a	1	1	wort	218.6	27.2906	182.738	301.666	10.9128	0.0301616	0.101518	812.505	2086.63	3033.17	4305.93	10.955	774.933
VH200a	1	1	biene	220.175	23.7939	173.263	260.351	14.5324	0.0257419	0.0870517	642.134	1964.66	3027.01	4247.93	10.4211	374.646
VH200a	1	1	fahrer	201.958	20.837	167.912	240.711	12.8874	0.0242406	0.0856396	690.365	1800.16	2803.12	4078.68	9.05827	547.343
VH200a	1	1	seife	211.291	19.7774	180.945	270.297	11.1016	0.029241	0.0935799	780.677	1963.54	2924.29	4081.76	9.86856	848.991
VH200a	1	1	kundin	216.985	25.6293	117.926	262.782	14.3744	0.0301667	0.100992	625.803	1880.09	2921.32	4219.75	9.76381	379.173
VH200a	1	1	postbote	225.262	31.0932	180.05	299.544	11.1118	0.0328754	0.110879	813.433	2008.47	3098.79	4279.8	10.0564	522.676
VH200a	1	1	autor	213.082	29.58	172.715	283.979	9.10283	0.0350501	0.0916201	832.154	1863.77	2961.01	4151.99	10.6441	630.189
VH200a	1	1	nachricht	193.341	41.0168	102.532	298.715	9.25932	0.0298031	0.0944208	924.318	2120.57	3114.75	4213.18	10.328	729.623
VH200a	1	1	postfrau	208.64	24.1645	175.61	267.884	7.02852	0.0303291	0.104969	777.282	1961.66	3053.8	4255.96	9.57342	740.216
VH200a	1	1	wasser	213.749	23.8933	175.401	276.8	7.5469	0.0291481	0.139318	758.039	1897.9	3037.76	4268.88	9.86011	785.759
VH200a	1	1	zug	203.523	40.3569	90.1894	276.122	5.94529	0.0415762	0.104491	924.314	1937.91	3094.46	4272.79	9.14196	961.993
VH200a	1	1	buch	221.714	26.4847	188.792	279.919	10.0365	0.0322491	0.0969644	834.949	1897.29	3063.24	4269.84	10.5482	713.867
VH200a	2	1	limonade	205.891	23.0384	168.689	299.625	15.0022	0.0264723	0.0745719	737.226	1830.82	2883.54	4098.27	12.127	473.958
VH200a	2	1	biene	205.995	22.3231	170.56	249.519	16.1652	0.0233196	0.0849484	571.205	1834.55	2925.51	4186.49	9.96098	345.113
VH200a	2	1	schlüssel	219.441	69.5296	149.473	503.751	9.39866	0.0312174	0.105225	842.115	2057.53	3027.68	4230.02	9.61016	681.037
VH200a	2	1	postfrau	208.924	31.336	161.769	271.098	10.7566	0.0286362	0.0827959	724.486	1843.3	2939.19	4179.17	11.5626	623.702
VH200a	2	1	zug	235.575	83.0538	164.051	498.639	9.32926	0.0354825	0.0955828	772.374	1805.19	2957.68	4191.24	11.2267	681.932
VH200a	2	1	autor	200.602	23.2125	169.715	256.305	12.4371	0.0329334	0.0825945	801.196	1828.77	2951.2	4204.23	11.4552	603.2
VH200a	2	1	wort	193.971	19.2008	169.755	255.129	12.8622	0.0254366	0.0762069	742.224	1852.68	2916.27	4226.3	12.164	517.3
VH200a	2	1	fass	199.135	37.1043	102.147	273.111	7.81193	0.0394877	0.102244	683.021	1786.4	2918.16	4224.13	10.8868	493.442
VH200a	2	1	makler	201.521	33.0473	132.484	295.857	13.3639	0.0294325	0.0845293	645.974	1654.52	2792.14	4088.38	11.2616	456.816
VH200a	2	1	kundin	198.383	31.9796	143.979	257.235	14.2551	0.0312717	0.0872861	597.809	1719.64	2852.02	4148.59	9.88995	352.886
VH200a	2	1	gold	187.174	22.3023	108.688	260.479	10.912	0.0502226	0.0904023	700.474	1776.77	2897.71	4160.94	11.0862	531.908
VH200a	2	1	eltern	207.109	28.7856	164.902	273.788	11.9081	0.0327708	0.100855	679.015	1895.43	2922.77	4196.56	11.043	469.084
VH200a	2	1	ärztin	212.604	22.9072	177.824	246.52	9.5356	0.0215004	0.0856735	813.351	1994.11	3028.74	4246.25	10.9304	493.125
VH200a	2	1	seife	199.914	22.8095	168.203	261.211	10.518	0.0268036	0.080345	786.029	1914.57	2921.71	4226.94	10.6724	609.934
VH200a	2	1	dienstmädchen	231.403	62.692	100.616	483.17	11.8499	0.0309519	0.0917525	803.408	2055.21	3072.66	4388.01	11.9841	440.166
VH200a	2	1	richter	197.013	35.3254	111.065	267.718	8.78122	0.0384747	0.115605	755.803	1941.29	3022.07	4266.06	10.5042	535.359
VH200a	2	1	schiff	202.628	35.1386	97.8455	276.505	9.59301	0.0316648	0.108434	822.915	1915.49	2986.46	4240.76	9.73761	599.361
VH200a	2	1	buch	210.74	33.306	157.658	285.974	9.82432	0.0327178	0.0943822	775.679	1881.08	3021.12	4299.74	12.1689	650.886
VH200a	2	1	postbote	211.998	33.9023	133.317	279.268	13.9283	0.027323	0.0848975	733.881	1842.96	2968.05	4229.81	12.3816	436.104
VH200a	2	1	nachricht	202.86	30.3536	156.4	265.157	4.42868	0.0409391	0.118309	835.653	2065.66	3105.77	4327.02	10.9333	543.192
VH200a	2	1	wasser	202.541	30.5257	158.127	290.598	6.69236	0.0387083	0.123955	795.394	1843.42	3062.92	4381.05	10.6209	729.649
VH200a	2	1	hase	189.792	25.5063	150.633	244.767	11.5278	0.023981	0.0683636	694.686	1869.77	2854.96	4117.99	10.203	481.906
VH200a	2	1	fahrer	190.073	35.6503	151.981	460.24	14.2055	0.0234681	0.0754272	651.256	1710.27	2730.14	4095.59	10.612	453.444
VH200a	2	1	schaf	189.849	30.7567	146.292	278.181	9.09787	0.034913	0.095667	789.182	1763.23	2891.8	4129.14	10.4251	649.961
VH202	1	1	schiff	208.658	40.6501	166.126	340.842	9.0114	0.0379661	0.133224	773.101	1985.92	3108.29	4289	8.60992	1500.29
VH202	1	1	autor	189.142	39.3893	96.2335	246.262	8.98844	0.0285787	0.0943536	788.665	1913.66	3088.75	4276.8	10.7131	891.74
VH202	1	1	hase	207.039	30.213	160.529	299.298	13.8559	0.0229425	0.0837231	624.705	1813.11	2982.77	4236.58	8.41084	944.536
VH202	1	1	gold	199.572	40.0169	100.431	276.258	11.6067	0.0373977	0.102106	662.242	1830.03	3041.21	4307.16	9.76576	952.995
VH202	1	1	buch	233.782	42.9534	100.594	322.846	8.12965	0.024706	0.0882049	767.753	1926.19	3170.66	4333.61	11.7484	883.482
VH202	1	1	nachricht	223.697	31.4815	183.568	301.664	9.62224	0.0231863	0.0767893	843.951	2165.99	3242.98	4412.3	11.2634	845.864
VH202	1	1	ärztin	226.922	34.8147	158.146	296.66	12.0967	0.0203462	0.097355	712.582	1988.25	3145.62	4299.54	9.81606	894.961
VH202	1	1	richter	224.17	31.4033	167.962	302.166	13.1769	0.0199567	0.093023	642.143	2032.14	3093.07	4311.2	10.0217	1015.66
VH202	1	1	postbote	223.149	20.2907	181.488	273.66	14.8758	0.0208854	0.0866315	617.173	1789.44	2999.75	4190.1	12.4226	825.739
VH202	1	1	biene	227.92	37.0607	157.869	310.552	19.9723	0.013626	0.0471682	603.7	2002.86	3194.28	4348.17	11.4887	376.232
VH202	1	1	fass	201.138	30.9967	158.844	280.311	10.7485	0.0209558	0.0897797	673.85	1978.09	3103.05	4412.1	8.02127	1438.76
VH202	1	1	fahrer	210.362	31.4509	155.989	274.955	17.9171	0.0157173	0.0638943	568.429	1730.1	2922.61	4410.57	9.74735	548.291
VH202	1	1	zug	223.559	41.769	100.293	308.663	8.85688	0.0267243	0.107774	740.778	1901.75	3044.17	4165.21	10.877	1435.25
VH202	1	1	eltern	222.993	55.7293	122.857	469.853	9.42504	0.0188479	0.103533	690.043	1953.74	3004.32	4218.87	10.1581	980.127
VH202	1	1	seife	214.814	23.896	167.815	284.239	10.4525	0.0220283	0.0846267	714.311	2070.63	3195.14	4322.32	10.1116	1163.9
VH202	1	1	dienstmädchen	228	32.4258	160.687	306.014	10.8114	0.0184206	0.0714645	713.219	2240.31	3322.23	4398.12	10.8488	1271.05
VH202	1	1	limonade	216.834	29.8466	158.214	272.458	14.1657	0.0197347	0.0671388	690.896	2018.3	3114.91	4245.16	10.7966	564.18
VH202	1	1	schaf	221.248	45.5762	157.73	470.642	9.15172	0.0272029	0.102939	691.267	1862.64	3042.63	4249.43	9.69452	1774.76
VH202	1	1	wasser	218.745	33.597	104.456	286.776	9.59794	0.0275589	0.0987687	675.227	1894.87	3039.73	4344.17	10.8392	1669.44
VH202	1	1	makler	218.686	34.4657	163.506	333.756	13.4155	0.02136	0.0813067	722.554	1793.89	2970.75	4207.27	10.3248	670.011
VH202	1	1	schlüssel	214.169	35.3924	151.114	297.041	12.108	0.0262975	0.090961	718.135	2035.06	3038.16	4163.01	10.2387	694.004
VH202	1	1	postfrau	218.528	55.8974	160.399	476.992	12.8548	0.0239793	0.0909783	717.749	1872.34	3162.16	4210.51	10.7082	1475.3
VH202	1	1	wort	216.21	35.7115	104.631	362.568	13.8063	0.0187255	0.0758631	624.819	1861.94	3006.58	4263.49	10.5573	1580.72
VH202	1	1	kundin	217.774	40.941	159.819	317.239	14.2374	0.0398678	0.074428	536.495	1918.63	2985.68	4356.34	9.06397	373.231
VH202	2	1	zug	223.791	54.1761	99.8722	352.374	8.30892	0.0267563	0.102421	791.285	1936.96	3094.15	4165.35	11.0305	1147.44
VH202	2	1	schiff	207.53	51.4786	92.5657	361.112	7.52343	0.0292834	0.115763	821.354	2054.59	3123.63	4420.96	8.42041	1461.43
VH202	2	1	eltern	225.312	44.8664	158.208	312.925	12.6646	0.0234854	0.0821574	714.533	2004.31	3035.69	4256.1	10.6252	948.372
VH202	2	1	postbote	225.255	31.3334	175.056	293.051	14.0437	0.0198528	0.0840187	774.224	1997.2	3157.55	4208.22	10.7879	677.331
VH202	2	1	makler	215.82	40.8605	100.598	343.623	12.0719	0.0223973	0.076828	764.62	1888.59	3036.5	4300.87	9.74605	734.044
VH202	2	1	dienstmädchen	240.154	51.9892	158.608	496.418	12.2217	0.0175962	0.068713	786.541	2237.41	3239.78	4404.13	10.9702	950.011
VH202	2	1	wasser	214.341	35.5434	162.624	313.098	9.67422	0.0237028	0.103598	693.585	1925.23	3045.33	4381.21	10.3539	2044.78
VH202	2	1	richter	220.478	37.3334	147.617	312.525	10.9048	0.0246491	0.0826123	676.764	2024.92	3146.8	4323.77	10.1089	922.003
VH202	2	1	nachricht	228.364	48.886	172.606	454.702	8.53746	0.0212403	0.0779185	1020.79	2272.26	3330.66	4385.83	10.538	1153.05
VH202	2	1	postfrau	211.203	39.5516	165.581	402.085	10.38	0.0208325	0.0868905	831.08	1945.33	3178.52	4216.22	9.47582	1813.41
VH202	2	1	schaf	213.648	33.9311	164.496	286.12	9.54836	0.0209109	0.0829875	714.224	1843.48	2987.17	4184.2	10.1661	1366.4
VH202	2	1	buch	230.861	49.3477	100.243	330.941	10.9963	0.0213067	0.0759111	759.803	1899.8	3141.83	4269.68	12.5686	772.79
VH202	2	1	schlüssel	234.32	43.1777	166.223	353.544	12.9339	0.0250303	0.109341	729.626	2031.93	3030.06	4207.7	9.0707	1464.12
VH202	2	1	fass	211.811	41.4266	162.114	492.623	11.5932	0.0206908	0.0844329	649.191	2029.8	3097.04	4357.42	9.49738	1213.81
VH202	2	1	ärztin	230.613	36.3371	161.563	302.063	11.9265	0.0172382	0.0661135	825.49	2041.49	3213.19	4313.29	8.57198	1191.85
VH202	2	1	wort	203.625	24.8279	161.087	283.139	14.2756	0.0168462	0.0770304	646.39	1885.65	3038.52	4220.87	10.363	784.095
VH202	2	1	limonade	215.668	23.7287	167.285	279.036	15.0654	0.0247326	0.0658793	738.597	2038.26	3161.8	4325.89	10.136	541.582
VH202	2	1	biene	232.599	43.131	176.413	345.741	16.9841	0.0185247	0.0584496	663.634	2086.43	3196.61	4245.44	8.67503	471.403
VH202	2	1	hase	220.411	33.479	175.462	300.581	13.16	0.0178899	0.0655013	695.143	1815.08	3008.94	4233.95	7.49045	800.66
VH202	2	1	autor	215.451	35.5017	166.931	307.384	10.5534	0.0169395	0.0815137	752.617	1892.82	3012.92	4175.19	9.67339	958.443
VH202	2	1	fahrer	211.092	25.8539	166.486	266.549	17.85	0.0164921	0.0760948	645.765	1756.74	2940.47	4210.14	8.70833	537.254
VH202	2	1	gold	209.249	27.2533	167.184	283.003	13.0791	0.0191234	0.0838318	690.736	1869.41	3055.51	4284.07	10.0175	848.262
VH202	2	1	kundin	214.062	40.9743	151.123	295.311	17.2104	0.0186283	0.0650789	537.739	2050.74	2905.06	4315.5	9.45272	376.46
VH202	2	1	seife	217.216	28.07	176.046	294.646	13.4582	0.0162902	0.0721546	751.928	2135.02	3279.97	4359.57	9.18557	813.275
VH203	1	1	wasser	234.697	28.5956	156.709	321.11	11.8456	0.0243477	0.0874998	729.548	1825.67	3166.35	4248.58	12.1925	915.772
VH203	1	1	schlüssel	253.363	31.3877	202.865	323.782	13.7518	0.0202545	0.0815552	674.285	2006.18	3091.15	4135.54	12.0473	654.09
VH203	1	1	postbote	249.168	27.6879	204.05	318.177	17.1257	0.0215357	0.0820746	537.524	1881.13	3095.68	4059.3	13.778	525.149
VH203	1	1	wort	240.756	24.014	203.765	320.825	15.9947	0.0190149	0.0800206	667.114	1931.35	3109.36	4134.24	14.2459	698.579
VH203	1	1	biene	235.217	20.6987	207.063	278.992	20.6961	0.0139348	0.0564728	524.736	1826.04	3123.85	4036.69	11.9014	307.761
VH203	1	1	schaf	232.937	20.1394	197.132	293.117	13.5829	0.0259144	0.0822399	732.124	1893.18	3095.05	4050	11.7261	703.303
VH203	1	1	seife	236.665	24.4684	199.556	298.977	14.9451	0.0201577	0.0834606	651.363	1989.89	3057.6	4098.65	12.5842	749.411
VH203	1	1	gold	227.574	23.1138	194.687	290.777	16.0752	0.0216974	0.070245	636.676	1812.03	3153.7	4157.54	12.3451	619.702
VH203	1	1	makler	223.294	40.5653	100.524	308.746	16.6298	0.020153	0.0732145	588.976	1630.52	3062.67	4116.01	10.612	499.839
VH203	1	1	hase	238.24	27.3678	197.881	319.266	16.2163	0.0186374	0.0678601	551.004	1871.28	3016.82	4016.76	10.1527	626.592
VH203	1	1	postfrau	245.461	23.6142	207.096	291.415	15.8374	0.0204902	0.0867171	579.648	1827.84	3034.28	4142.87	12.4089	604.274
VH203	1	1	nachricht	249.414	52.1892	205.75	499.764	14.4117	0.0241247	0.0723096	810.205	2069.95	3164.81	4185.63	13.9811	518.05
VH203	1	1	schiff	234.296	28.5154	197.28	309.958	14.5545	0.0182141	0.0752442	786.84	2021.91	3171.46	4142.22	10.4866	692.33
VH203	1	1	fahrer	237.62	23.8398	200.081	289.703	19.3538	0.0159158	0.0759251	609.18	1721.5	3108.01	4090.94	9.90743	521.079
VH203	1	1	dienstmädchen	242.285	20.2546	193.283	287.108	14.3437	0.0221463	0.0799457	768.575	2149.08	3185.11	4272.16	11.736	694.308
VH203	1	1	fass	216.478	41.1575	88.3072	287.257	13.6978	0.020268	0.0843264	605.702	1797.83	3105.58	4199.32	7.82978	888.268
VH203	1	1	limonade	236.014	17.3353	183.452	289.132	20.2023	0.0198097	0.0607855	665.313	1863.23	3109.53	4116.76	12.506	419.829
VH203	1	1	zug	247.805	57.6168	179.926	484.434	11.6374	0.0301331	0.108554	669.126	1756.94	3061.46	4065.47	12.7855	653.352
VH203	1	1	richter	243.353	57.1176	182.277	492.107	14.7194	0.0263765	0.073337	627.447	1987.87	3121.49	4200.96	11.0258	454.42
VH203	1	1	buch	243.614	25.9415	203.473	299.031	14.5177	0.0271116	0.0685816	756.881	1872.53	3137.44	4181.24	14.4164	601.567
VH203	1	1	ärztin	244.041	29.5606	197.249	360.809	14.973	0.0215651	0.0737368	756.731	2046.34	3186.31	4246.21	10.0709	635.065
VH203	1	1	eltern	250.589	45.2796	165.704	441.434	18.0559	0.0199711	0.0778631	650.869	2012.48	3095.86	4330.55	13.1264	521.582
VH203	1	1	autor	234.555	15.1888	202.314	276.209	13.6413	0.0270119	0.084332	703.47	1835.16	3083.49	4263.47	13.6306	564.811
VH203	1	1	kundin	237.038	29.0804	192.68	305.73	19.5513	0.0190819	0.0615662	519.037	1789.22	3096.61	4180.17	11.9222	384.006
VH203	2	1	fahrer	229.708	24.3202	192.752	275.925	20.0205	0.0186608	0.0818678	576.634	1664.63	3017.66	4022.86	9.65015	439.129
VH203	2	1	autor	228.786	19.9392	186.291	272.606	15.9834	0.0212225	0.073168	691.33	1828.73	3058.71	4119.03	12.7188	562.284
VH203	2	1	postbote	234.163	20.7221	194.033	309.803	17.4844	0.0250202	0.0855814	588.012	1858.21	3069.65	4099.87	12.0352	454.744
VH203	2	1	ärztin	221.903	14.582	190.332	256.59	12.1728	0.0208391	0.0746518	779.845	1984.75	3138.72	4238.38	10.5568	831.913
VH203	2	1	wort	223.15	21.396	114.864	263.072	15.9903	0.0151274	0.0766998	686.076	1922.52	3121.95	4169.21	11.9288	795.902
VH203	2	1	schaf	222.281	18.2424	181.135	256.032	14.5143	0.0230271	0.0731941	713.862	1784.2	3125.92	3941.06	9.22817	582.896
VH203	2	1	seife	228.018	26.4594	184.172	304.744	15.6212	0.0176186	0.0756698	620.111	1889.94	3086.6	4161.05	10.8232	623.968
VH203	2	1	hase	228.248	25.7745	188.167	309.595	17.7091	0.0176117	0.0612119	550.368	1826.27	2976.04	3955.68	9.28426	595.16
VH203	2	1	wasser	227.711	22.2011	156.306	283.557	11.2415	0.0229408	0.0876855	769.274	1815.07	3183.21	4298.9	11.0205	976.585
VH203	2	1	nachricht	231.265	18.1459	192.133	278.976	16.3538	0.0216849	0.0671622	841.376	2123.36	3207.96	4350.24	11.8401	548.442
VH203	2	1	biene	242.137	18.5161	214.514	280.271	22.0382	0.0154277	0.0526992	565.536	1832.13	3091.94	4038.15	11.7355	323.89
VH203	2	1	richter	234.795	21.7459	187.952	299.409	16.8173	0.0229983	0.0648735	617.791	1965.42	3118.17	4104.32	9.94428	465.899
VH203	2	1	postfrau	236.475	18.217	211.712	287.869	15.1552	0.0225766	0.0807443	588.613	1857.33	3059.33	4107.96	11.2796	711.235
VH203	2	1	zug	234	20.2872	186.633	272.492	12.6178	0.0219534	0.0649681	747.355	1886.97	3132.57	4161.02	11.769	730.566
VH203	2	1	dienstmädchen	241.826	19.4962	152.94	279.005	15.558	0.0228974	0.0952234	716.234	2080.54	3169.96	4290.11	11.271	617.164
VH203	2	1	fass	223.753	27.1382	114.047	302.374	13.9233	0.0198156	0.0792716	650.062	1802	3134.49	4210.6	9.72694	846.101
VH203	2	1	schlüssel	240.36	34.3244	190.38	396.759	14.6188	0.0209149	0.0846031	635.376	1936.47	3043.14	4122.14	11.472	600.077
VH203	2	1	buch	228.68	19.6696	196.095	267.963	11.6826	0.0256744	0.0958559	798.091	1894.24	3166.07	4271.46	12.0761	716.607
VH203	2	1	limonade	231.888	18.2694	193.607	294.222	16.4105	0.0176558	0.0614037	651.141	1893.7	3127	4190.47	10.2182	437.771
VH203	2	1	eltern	228.175	20.2574	194.529	291.849	13.7152	0.024281	0.0836571	658.626	1957.06	3068.99	4237.61	11.518	508.637
VH203	2	1	schiff	225.841	22.9257	192.069	289.732	14.8629	0.0196149	0.0837218	730.341	1943.96	3125.56	4076.66	8.08518	710.308
VH203	2	1	makler	234.423	23.0618	201.529	328.795	16.9839	0.020681	0.0719444	625.951	1715.23	3069.74	4121.71	9.8993	563.889
VH203	2	1	gold	223.44	18.6156	184.909	268.785	14.822	0.0213613	0.0640298	626.042	1794.53	3151.44	4219.02	10.2005	648.589
VH203	2	1	kundin	221.07	21.6057	175.674	283.713	18.9039	0.0186382	0.0701312	517.446	1732.51	3026.8	4152.87	10.797	337.698
VH204	1	1	seife	197.364	26.0725	100.359	270.098	11.9525	0.0368779	0.106354	702.953	1886.53	2907.56	4071.09	12.5771	468.119
VH204	1	1	buch	199.14	27.4199	104.727	273.22	12.527	0.0403565	0.101108	792.232	1826.31	3000.37	4162.62	13.39	460.587
VH204	1	1	postfrau	194.649	24.5642	153.605	253.001	14.0061	0.0285988	0.101619	714.406	1845.45	2899.99	4102.6	12.9787	479.672
VH204	1	1	dienstmädchen	214.303	25.7619	164.234	272.145	13.9609	0.0246545	0.0832541	777.532	2043.94	2988.44	4216.22	12.1825	443.392
VH204	1	1	ärztin	219.658	60.3636	151.958	468.392	10.2283	0.0360959	0.109263	845.821	1981.51	3018.72	4158.62	13.2372	558.19
VH204	1	1	limonade	195.075	17.0607	164.232	255.337	16.2913	0.0223001	0.0606246	709.706	1794.25	2968.48	4084.33	14.4308	369.277
VH204	1	1	wort	190.226	16.7831	156.994	240.79	14.7481	0.0352734	0.0979102	649.493	1732.82	2913.29	4049.77	13.7887	463.334
VH204	1	1	gold	190.823	20.8121	162.109	255.915	15.9907	0.046051	0.105276	689.636	1817.64	2973.2	4142.36	14.2549	414.341
VH204	1	1	zug	199.605	25.4244	157.475	245.87	10.9188	0.0396496	0.122291	801.952	1884.34	2992.35	4182.67	14.056	520.982
VH204	1	1	hase	192.097	18.8748	166.845	271.871	16.4408	0.0210487	0.07923	721.237	1897.88	2977.7	4129.88	12.7099	422.973
VH204	1	1	biene	203.825	46.2747	165.83	487.287	20.4771	0.0194654	0.0706528	626.177	1849.05	3007.02	4101.76	13.0538	281.043
VH204	1	1	fahrer	189.406	22.1697	157.705	236.96	15.8245	0.0314478	0.0933141	636.467	1684.36	2866.6	4065.65	13.037	420.004
VH204	1	1	fass	186.388	20.063	102.567	236.759	13.1001	0.0343905	0.128302	735.161	1848.17	2912.85	4105.12	12.9665	565.313
VH204	1	1	kundin	198.089	27.6095	153.953	277.085	18.7378	0.0201018	0.0758887	562.529	1742.62	2811.04	4102.94	13.1314	290.246
VH204	1	1	eltern	192.461	35.0293	101.897	260.912	13.712	0.0295706	0.0998897	702.846	1885.95	2937.67	4104.66	12.5787	531.618
VH204	1	1	schiff	198.491	26.7081	98.3487	279.845	13.0528	0.0325441	0.0925089	737.779	1926.88	2980.27	4107.67	12.0987	574.701
VH204	1	1	makler	207.941	48.7653	164.28	444.585	14.0704	0.0379089	0.0923878	699.339	1753.89	2909.55	4088.21	13.0686	447.227
VH204	1	1	autor	192.624	29.3516	100.488	316.285	9.677	0.0339505	0.102086	823.301	1899.9	2984.8	4121.37	13.9878	689.945
VH204	1	1	nachricht	210.87	65.5963	92.35	486.399	11.6403	0.0401069	0.109098	794.46	1990.56	3002.81	4095.81	12.8576	512.914
VH204	1	1	postbote	202.013	28.2376	166.318	300.783	14.2929	0.0321047	0.0970713	741.97	1927.31	3021.15	4135.9	13.8507	401.218
VH204	1	1	schaf	192.804	25.5429	151.8	252.99	10.8711	0.0343118	0.109646	835.232	1867.29	2996.54	4152.3	14.2069	733.022
VH204	1	1	schlüssel	203.104	28.8386	148.417	287.866	11.6928	0.0335696	0.130086	838.463	1983.1	2982.64	4148.51	12.8413	670.925
VH204	1	1	wasser	189.351	26.7807	91.721	288.894	8.87496	0.0492989	0.114955	733.965	1765.65	2917.39	4143.1	12.246	778.435
VH204	1	1	richter	195.572	24.9042	161.77	311.979	13.0401	0.03283	0.108948	756.244	1952.92	3070.87	4175.65	12.7581	436.002
VH204	2	1	wort	207.586	22.8696	169.436	276.58	14.0204	0.0360609	0.10712	637.787	1772.1	2921.84	4067.44	11.1589	472.778
VH204	2	1	eltern	225.156	54.3903	172.262	439.572	11.8592	0.0331372	0.117685	667.568	1884.09	2898.44	4110	10.709	567.918
VH204	2	1	makler	198.921	21.0315	161.217	267.964	13.3581	0.0404781	0.098026	673.6	1791.98	2930.12	4114.68	10.5033	467.231
VH204	2	1	nachricht	209.397	26.5145	175.636	289.646	11.8037	0.0223004	0.0721474	804.529	1985.69	3025.99	4136.86	11.2476	598.534
VH204	2	1	schaf	204.901	26.2532	162.155	257.586	13.3736	0.026152	0.115086	755.307	1786.3	3116.1	4147.82	10.8315	977.54
VH204	2	1	kundin	202.697	28.923	163.561	281	15.5715	0.0338166	0.0885924	537.309	1744.66	2842.06	4163.83	10.3065	319.117
VH204	2	1	postfrau	199.905	33.4007	100.651	265.406	11.9898	0.043448	0.117435	737.237	1885.38	2984.54	4184.34	11.4836	691.876
VH204	2	1	schiff	205.114	23.7652	110.568	267.362	11.3276	0.0346715	0.0962446	680.215	1845.93	2932.23	4065.39	10.7371	715.886
VH204	2	1	dienstmädchen	220.256	24.9913	174.868	273.175	13.3578	0.0256302	0.0909326	730.022	2037.25	3005.53	4205.41	11.4108	607.795
VH204	2	1	ärztin	206.56	25.2866	170.148	281.182	10.6826	0.0286166	0.0781419	851.868	2012.28	3041.4	4195.49	11.0686	748.614
VH204	2	1	hase	196.722	20.5953	167.503	258.712	15.0312	0.0296971	0.0780089	702.628	1869.02	2918.14	4083.89	11.5954	467.122
VH204	2	1	buch	201.416	23.4003	170.286	253.144	10.6165	0.0272159	0.107609	796.722	1851.9	2993.44	4176.06	11.5934	599.21
VH204	2	1	fahrer	199.611	19.6706	163.45	245.426	15.0549	0.0395345	0.0983189	595.172	1601.46	2814.75	3991.05	10.8296	549.082
VH204	2	1	limonade	199.652	28.5096	90.3091	274.152	16.0224	0.0230772	0.0668991	746.419	1878.38	2992.89	4121.88	10.8868	467.507
VH204	2	1	postbote	212.434	27.2232	162.649	281.416	15.3669	0.0203037	0.101346	644.753	1851.91	3023.97	4135.14	12.5799	416.551
VH204	2	1	zug	211.087	41.0128	165.664	484.394	8.98398	0.0359996	0.126442	785.382	1843.33	3027.63	4168.51	12.6458	597.133
VH204	2	1	schlüssel	214.943	30.176	170.47	303.874	10.8562	0.0268849	0.0887256	741.135	1968.18	3003.15	4130.66	11.3777	591.571
VH204	2	1	wasser	190.23	31.525	88.0942	282.413	10.9241	0.0313663	0.113062	735.557	1779.61	2992.91	4141.74	11.0837	683.556
VH204	2	1	fass	198.147	17.6832	168.694	257.084	12.544	0.0467642	0.1343	681.66	1816.22	2928.68	4170.68	10.8556	890.531
VH204	2	1	richter	203.431	26.3077	163.505	297.611	12.6612	0.0325804	0.0954868	707.94	1945.66	3025.1	4161	11.5422	459.187
VH204	2	1	biene	204.327	20.09	171.449	246.848	21.1085	0.0152287	0.0455551	550.7	1820.6	2959.41	4127.26	11.9379	260.759
VH204	2	1	gold	200.342	22.1064	175.821	278.155	17.9625	0.0163347	0.0609958	581.043	1734.18	2959.22	4154.19	11.6737	513.216
VH204	2	1	autor	206.564	22.4927	167.019	262.569	12.0252	0.0266858	0.0976254	722.705	1838.72	2981.33	4121.76	11.8603	615.725
VH204	2	1	seife	203.239	19.004	165.817	266.487	14.7893	0.0226195	0.0746088	672.805	1895.28	2938.71	4118.98	11.5845	498.25
VH205	1	1	wasser	207.283	22.1485	175.908	256.166	10.9203	0.0259461	0.102088	701.817	1806.88	2941.8	4180.61	9.70208	629.119
VH205	1	1	fass	208.686	20.8708	181.721	262.985	12.8797	0.0249127	0.075697	589.482	1748.54	2861.01	4213.22	9.29743	494.475
VH205	1	1	makler	214.425	58.1384	123.065	500.33	11.9046	0.0324826	0.0941521	674.802	1773.45	2881.8	4075.46	10.5724	366.569
VH205	1	1	seife	203.269	25.9403	105.352	277.383	14.6564	0.0250196	0.078628	666.087	1878.12	2997.56	4035.5	10.0228	495.268
VH205	1	1	gold	205.678	24.027	175.68	277.956	14.0363	0.0349994	0.103785	588.336	1720.7	2886.51	4025.88	10.1996	420.982
VH205	1	1	biene	211.918	17.6172	185.928	256.162	20.6547	0.0182002	0.0617899	583.829	1728.05	2889.59	3913.67	11.7548	278.294
VH205	1	1	wort	193.459	46.9094	103.597	294.236	9.74698	0.0352481	0.0813838	683.113	1842.01	2937.27	4084.81	10.8521	401.83
VH205	1	1	nachricht	205.13	59.6503	100.128	493.419	11.1916	0.0324586	0.0890395	814.404	2034.22	3143.87	4209.98	10.6752	420.018
VH205	1	1	schaf	203.986	25.5836	176.714	265.98	8.72337	0.0419812	0.101513	728.07	1814.29	2957.1	4101.67	10.0691	581.559
VH205	1	1	richter	214.635	18.7075	188.716	273.809	12.5177	0.0321996	0.101376	621.937	1921.98	2980.31	4224.39	9.34721	445.884
VH205	1	1	kundin	219.495	19.7959	189.257	274.242	19.015	0.0213828	0.0668279	514.899	1841.98	2826.26	4168.74	9.33688	298.139
VH205	1	1	buch	237.503	54.9927	189.603	438.717	11.9059	0.0333618	0.0815374	745.818	1884.82	3053.76	4245.29	10.8234	457.044
VH205	1	1	postfrau	222.193	41.1742	101.874	298.277	13.1401	0.0222496	0.0963319	650.535	1762.85	2943.75	3981.51	10.1682	540.306
VH205	1	1	postbote	178.909	52.381	102.531	293.748	12.9126	0.0317043	0.0942011	621.083	1841.51	2987.71	4040.6	10.9523	364.883
VH205	1	1	limonade	203.785	37.0403	88.1306	273.753	15.229	0.0179746	0.078479	652.599	1832.53	2990.88	4161.76	8.94297	350.57
VH205	1	1	schiff	206.104	33.1553	110.552	271.901	11.8765	0.0286709	0.113617	742.814	1937.48	3049.73	4270.66	9.07303	623.762
VH205	1	1	ärztin	218.679	55.5139	99.9613	358.84	10.7331	0.0191455	0.0634442	770.517	1969.41	3010.5	4132.05	9.40426	555.391
VH205	1	1	schlüssel	206.998	66.4817	92.9722	458.686	9.47308	0.027582	0.102591	644.839	2040.16	2930.67	4159.1	8.74292	687.62
VH205	1	1	autor	185.617	52.378	104.394	260.804	8.52342	0.025337	0.16046	750.157	1834.76	3013.78	4091.57	10.5773	537.447
VH205	1	1	zug	211.577	52.5172	100.061	293.894	9.95761	0.0351778	0.141955	820.489	1890.37	3064.4	4116.32	10.3985	593.466
VH205	1	1	fahrer	212.768	23.7704	105.539	257.177	15.7828	0.0207475	0.0796535	605.82	1706.8	2853.06	3977.53	8.9843	389.814
VH205	1	1	dienstmädchen	230.906	17.3724	202.068	277.524	13.9999	0.0209686	0.0746573	763.944	2079.41	3044.12	4241.03	10.141	501.849
VH205	1	1	eltern	197.936	62.4548	99.904	301.252	13.236	0.0303201	0.109165	713.676	1900.81	2950.95	4129.73	10.6329	493.335
VH205	1	1	hase	203.964	71.7512	90.2781	497.971	15.5617	0.0193862	0.0695171	586.214	1727.53	2822.79	3935.7	9.32082	392.078
VH205	2	1	wasser	205.351	26.2589	170.493	288.081	9.53493	0.0299589	0.103807	761.614	1821.04	3005.04	4348.17	10.4272	606.377
VH205	2	1	schaf	198.958	30.4684	111.976	274.299	9.18932	0.0377806	0.106952	766.386	1881.25	3100.76	4275.26	8.517	711.896
VH205	2	1	schlüssel	220.076	28.7194	180.311	290.158	12.3681	0.0250336	0.081201	754.846	2121.75	3110.3	4275.92	9.98779	686.779
VH205	2	1	nachricht	212.131	39.8518	111.333	338.096	11.7148	0.0237227	0.0884912	844.467	2068.64	3169.42	4332.82	10.2888	471.671
VH205	2	1	buch	221.321	33.4733	173.583	291.22	12.6801	0.0285717	0.0887642	763.835	1868.11	3047.9	4274.26	10.5945	482.539
VH205	2	1	dienstmädchen	230.662	24.8615	179.521	299.63	14.1557	0.0248227	0.0828767	672.238	2124.41	3107.3	4321.23	10.2249	384.045
VH205	2	1	seife	216.094	21.701	187.062	264.762	14.1921	0.0219484	0.0684834	671.246	1965.25	3067.31	4260.54	10.5509	470.289
VH205	2	1	makler	209.563	28.9636	172.379	306.515	13.5413	0.0264424	0.0934482	649.529	1737.13	2929.13	4173.12	9.64067	408.012
VH205	2	1	postfrau	215.414	39.8024	179.293	431.105	14.6017	0.0275396	0.0987977	635.929	1846.15	2985.5	4176.62	9.95234	423.918
VH205	2	1	hase	200.937	24.0031	117.121	275.481	13.3109	0.0264641	0.0824929	631.425	1932.09	2971.88	4209.7	8.37476	417.495
VH205	2	1	kundin	210.549	22.736	179.855	252.362	17.4867	0.0225236	0.0713386	569.509	1943.97	2961.12	4228.06	9.87514	293.189
VH205	2	1	wort	206.585	21.0746	175.955	294.633	14.0312	0.0274876	0.093846	701.43	1871.39	3057.5	4235.86	10.3286	442.252
VH205	2	1	postbote	212.389	21.9676	174.148	264.774	15.3058	0.0273225	0.0988832	695.521	1994.29	3152.84	4323.2	10.4959	370.809
VH205	2	1	richter	199.922	20.7923	114.95	261.157	13.2999	0.0208334	0.10218	662.714	1966.47	3060.39	4249.34	8.7866	475.577
VH205	2	1	limonade	213.87	51.0739	178.115	453.333	16.1856	0.023073	0.0969884	695.993	1958.5	3082.66	4256.63	9.33139	399.82
VH205	2	1	eltern	201.487	60.1167	99.9989	472.795	10.2407	0.025487	0.095935	723.094	1998.96	3023.08	4234.61	9.3484	610.64
VH205	2	1	fahrer	204.538	23.6199	162.703	260.264	10.5605	0.0258141	0.068604	612.885	1743.24	2893.81	4075.97	9.10852	469.653
VH205	2	1	biene	207.391	24.0993	109.276	255.442	18.7087	0.0187996	0.0675623	586.698	1910.27	3015.79	4112.3	10.3014	277.485
VH205	2	1	schiff	207.192	30.3061	115.343	329.044	10.8597	0.0297206	0.1162	785.055	1989.08	3173.19	4244.24	8.56598	743.182
VH205	2	1	autor	232.787	59.3775	180.643	484.848	9.34349	0.0431309	0.115584	737.32	1875.1	3080.76	4171.76	10.0252	626.313
VH205	2	1	gold	207.652	24.4314	110.521	302.273	14.4226	0.0161568	0.0835398	611.893	1812.42	2937.39	4176.38	9.33381	451.791
VH205	2	1	fass	209.112	40.2989	159.028	472.813	9.69739	0.053463	0.116317	601.509	1736.26	2929.13	4223.8	8.19567	566.855
VH205	2	1	zug	225.8	58.9785	102.329	395.324	8.1921	0.0491619	0.152167	867.324	1935.52	3069.57	4215.96	10.446	693.393
VH205	2	1	ärztin	220.011	33.241	179.803	333.973	11.5278	0.0425469	0.10693	786.97	2012.82	3063.84	4283.04	10.3867	498.043
VH206	1	1	kundin	215.404	24.9323	155.393	271.405	15.6979	0.0228702	0.0903969	656.838	1894.65	2926.02	4254.79	8.80339	315.248
VH206	1	1	schiff	209.353	46.2589	100.618	412.337	13.7351	0.0229604	0.0931022	798.813	2048.88	3045.36	4099.07	9.50136	833.549
VH206	1	1	wort	213.232	38.8027	167.013	468.447	15.4475	0.0209298	0.0654495	713.191	1906.41	3008.38	4188.51	10.8009	519.217
VH206	1	1	schlüssel	217.143	20.2118	174.916	260.454	13.3206	0.0242657	0.0674218	769.716	2065.3	3056.86	4230.97	10.437	554.772
VH206	1	1	seife	206.693	13.3232	178.846	255.908	14.4966	0.0136662	0.0596755	713.62	2017.4	2969.28	4229.77	11.4739	484.341
VH206	1	1	nachricht	218.967	38.6765	96.3562	375.076	13.2034	0.0251421	0.0772718	812.264	2116.81	3119.41	4287.25	11.5648	497.404
VH206	1	1	postfrau	213.121	16.0922	181.005	252.28	16.0145	0.019098	0.0798277	685.97	1866.66	2888.98	4067.4	11.9648	443.728
VH206	1	1	hase	197.286	33.1301	89.015	253.113	15.9701	0.0205838	0.0598351	701.988	1870.39	2837.27	4032.65	9.68917	560.02
VH206	1	1	dienstmädchen	214.307	14.5447	167.128	243.448	14.4505	0.0183788	0.0609303	797.817	2170.88	3060.57	4276	12.6018	431.265
VH206	1	1	makler	211.21	22.3787	99.2792	272.607	15.1636	0.0271386	0.0668535	691.123	1773.34	2849.53	4088.26	9.22429	417.331
VH206	1	1	biene	217.432	45.4312	180.823	487.039	22.3218	0.0138131	0.0466078	571.545	1847.69	2906.5	4150.9	12.0172	268.17
VH206	1	1	richter	205.618	15.5458	167.337	256.576	13.8094	0.0227973	0.0819201	708.226	2055.75	3019.47	4222.7	10.0591	461.06
VH206	1	1	limonade	205.131	22.4572	97.2843	256.913	15.7884	0.0170098	0.0602316	729.492	1876.18	3041.4	4247.75	9.35273	458.945
VH206	1	1	wasser	210.613	18.1778	161.588	259.704	10.6792	0.0225954	0.0975252	862.005	1939.55	3064.59	4235.62	11.2639	941.029
VH206	1	1	fahrer	208.833	23.4443	169.037	307.089	17.456	0.0186894	0.0627894	669.318	1813.78	2928.67	4084.65	8.8332	541.481
VH206	1	1	gold	203.895	20.0201	166.192	258.888	16.5985	0.0172803	0.047311	735.602	1951.93	3061.87	4244.18	10.3053	500.316
VH206	1	1	zug	202.31	40.3849	92.3532	255.032	10.8197	0.0224497	0.0827543	826.422	1976.4	3005.6	4180.21	11.7817	683.834
VH206	1	1	autor	207.992	18.9867	165.167	271.588	12.1666	0.0244654	0.0819669	812.898	1866.52	2983.34	4174.56	11.6509	586.521
VH206	1	1	eltern	214.941	43.8672	98.2801	465.248	15.1031	0.0206159	0.0767995	718.408	1976.05	2998.59	4202.6	10.5907	586.046
VH206	1	1	ärztin	206.69	35.2158	94.2091	277.499	11.0364	0.0277938	0.0745538	866.755	2126.61	3042.83	4311.46	10.4892	520.168
VH206	1	1	fass	202.91	17.1856	166.316	250.898	14.4851	0.0193719	0.0688766	709.406	1889.32	2926.61	4159.22	9.0754	641.179
VH206	1	1	schaf	226.355	68.0425	158.813	489.344	15.4384	0.0197181	0.0804129	873.54	1926.59	3019.04	4166.53	12.1027	1168.89
VH206	1	1	postbote	211.915	19.6331	170.476	258.085	17.2475	0.0228638	0.0733702	702.803	1976.03	2996.42	4156.72	13.4281	362.454
VH206	1	1	buch	205.772	34.6882	100.376	267.875	10.079	0.0240356	0.0751491	848.643	1879.13	3045.15	4289.9	11.8989	610.208
VH206	2	1	eltern	222.307	55.1953	101.889	482.56	13.8185	0.023185	0.0815391	705.356	1933.44	2962.9	4178.58	10.4039	550.758
VH206	2	1	limonade	207.177	16.5698	167.903	265.859	18.3102	0.0172426	0.0570778	687.025	1892.03	3044.35	4267.72	11.6885	420.284
VH206	2	1	biene	204.768	20.2075	166.253	248.93	21.3812	0.0145053	0.0567601	530.742	1867.67	2883.31	4102.02	11.6006	292.374
VH206	2	1	gold	198.882	21.5857	158.163	243.007	17.5381	0.0136069	0.0598902	719.952	1932.43	3002.79	4225.9	10.2306	709.806
VH206	2	1	zug	209.629	32.8484	101.763	275.831	9.71203	0.0274373	0.0863959	789.999	1948.67	3033.54	4277.74	11.633	988.387
VH206	2	1	nachricht	215.927	21.1643	182.123	259.982	13.9366	0.0194892	0.0820148	790.867	2154.37	3032.7	4276.58	11.6341	454.384
VH206	2	1	fass	202.918	21.9458	107.525	272.29	10.5506	0.0250997	0.0744266	683.368	1891.07	2961.03	4228.02	9.22149	983.629
VH206	2	1	makler	205.913	30.0179	100.842	263.593	12.3016	0.0237426	0.0705787	703.238	1839.2	2930.08	4261.41	10.7211	505.889
VH206	2	1	wort	199.784	27.9093	90.3927	251.818	14.7368	0.0219012	0.0718747	728.413	1955.95	3008.29	4295.76	11.2751	952.025
VH206	2	1	kundin	213.363	27.8961	155.639	274.675	20.1691	0.02115	0.0603947	594.365	1878.05	2856.99	4173.46	13.3093	303.918
VH206	2	1	seife	203.824	16.221	179.016	255.084	16.0151	0.0165563	0.0708309	648.581	1971.83	2938.03	4186.2	12.044	639.061
VH206	2	1	ärztin	223.135	46.5701	108.566	446.907	12.7563	0.0265447	0.0728288	815.151	2098.38	3064.96	4276.02	10.9828	539.457
VH206	2	1	buch	211.421	29.4527	100.079	271.337	11.5974	0.0229268	0.0809041	846.694	1856.31	2997.06	4301.2	13.2386	612.68
VH206	2	1	autor	202.787	47.8166	112.14	468.768	11.5072	0.0309582	0.0959072	740.65	1914.68	2985.78	4203.3	11.7289	649.775
VH206	2	1	postbote	211.962	21.2065	167.943	252.78	18.8214	0.0234882	0.0608164	634.495	1908.75	3018.61	4145.28	12.8203	353.565
VH206	2	1	dienstmädchen	230.385	22.3036	173.557	280.331	17.3724	0.0183249	0.0551225	829.849	2167.06	3118.41	4393.88	12.7208	379.724
VH206	2	1	hase	210.097	25.0385	176.006	279.604	15.2469	0.02137	0.0645284	706.708	1932.14	2931.05	4145.26	10.3824	578.812
VH206	2	1	schiff	218.749	53.0623	167.389	472.416	14.8562	0.0237587	0.0880362	860.845	2116.12	3080.65	4219.18	9.95063	1104.04
VH206	2	1	schaf	215.794	43.5086	178.399	466.997	12.925	0.0212743	0.0710656	892.248	1991.03	3081.99	4243.64	11.4715	1155.46
VH206	2	1	postfrau	220.379	23.8084	172.363	265.74	15.1566	0.0294034	0.076141	691.839	1868.01	2982.48	4174.12	12.8222	497.514
VH206	2	1	fahrer	215.849	39.4776	164.657	457.111	17.3834	0.0247394	0.0587741	657.563	1810.14	2907.71	4233.29	9.81649	506.598
VH206	2	1	schlüssel	222.99	29.5594	170.551	315.768	13.2332	0.021509	0.0686901	743.178	2034.69	3057.42	4271.49	11.2012	652.958
VH206	2	1	wasser	220.199	24.2694	182.912	291.493	10.9753	0.0253173	0.0812308	813.92	1900.95	3032.55	4335.62	12.0378	1230.51
VH206	2	1	richter	213.706	21.4016	181.346	275.032	16.8043	0.0198108	0.070097	715.425	2122.64	3108.49	4334.16	11.4405	450.717
VH207	1	1	postbote	242.594	37.662	93.8156	357.919	15.3203	0.0302499	0.0969378	702.266	1852.23	2968.21	4026.04	13.0167	529.832
VH207	1	1	nachricht	228.617	50.0247	174.129	479.545	11.0193	0.0215506	0.08682	769.348	2050.95	3010.69	4041.27	11.4937	586.722
VH207	1	1	autor	222.017	40.3322	100.359	299.262	9.48903	0.0294057	0.100768	785.315	1849.27	2905.93	4136.7	11.6057	618.116
VH207	1	1	fass	211.211	22.291	177.199	287.202	12.9042	0.0211261	0.0859602	732.326	1824.93	2850.68	3991.16	12.421	1154.68
VH207	1	1	seife	219.217	27.7936	161.01	305.43	12.2348	0.0254418	0.0991243	738.342	1993.53	2904.79	3982.5	12.3245	1033.5
VH207	1	1	wort	216.283	24.6747	186.484	290.309	11.8844	0.0237561	0.0827378	717.916	1945.78	2928.74	4053.68	12.1609	762.245
VH207	1	1	kundin	231.995	38.9908	167.204	318.162	17.6165	0.023601	0.0768472	538.245	1795.11	2814.5	4046.74	11.4693	409.171
VH207	1	1	limonade	210.29	24.934	172.931	294.669	15.9569	0.0193582	0.0613838	665.755	1902.43	2903.65	4022.64	9.84268	493.492
VH207	1	1	richter	219.883	32.6237	101.986	316.753	12.8307	0.0290446	0.0800325	734.183	2098.28	3085.06	4186.09	10.7598	586.579
VH207	1	1	fahrer	213.515	35.1113	100.779	266.08	15.2628	0.018423	0.0958564	705.963	1822.07	2859.35	3989.53	10.6558	590.748
VH207	1	1	makler	207.581	34.0669	99.9966	281.488	14.1837	0.0239103	0.0988915	690.053	1882.39	2799.09	4071.47	11.8605	610.53
VH207	1	1	wasser	211.502	25.0727	176.061	293.213	8.63161	0.0292099	0.102504	800.81	1903.59	2927.61	4140.54	11.9665	1679.1
VH207	1	1	eltern	237.173	62.1801	103.421	495.257	10.4328	0.0254335	0.0876688	704.854	2074.9	2940.49	4142.63	11.3955	574.981
VH207	1	1	postfrau	223.64	26.9615	101.516	271.058	12.874	0.0275533	0.0870003	703.423	1887.2	2931.91	4041.69	12.0245	683.657
VH207	1	1	gold	205.524	20.5832	171.792	281.061	11.2214	0.0265427	0.0809309	733.927	1865.16	2935.79	4110.87	9.94144	1024.61
VH207	1	1	biene	215.238	29.175	177.888	293.719	16.8762	0.0291527	0.0798269	578.813	1862.7	2948.97	4039.71	10.6354	348.717
VH207	1	1	schaf	205.885	25.0888	166.811	278.141	7.16814	0.0392066	0.0898095	884.78	1961.04	3033.99	4214.61	11.7692	1279.64
VH207	1	1	schlüssel	226.839	34.8343	173.755	307.155	11.9296	0.0234108	0.095925	771.454	2053.29	2989.28	4117.13	11.3792	750.32
VH207	1	1	zug	226.932	34.6481	187.777	309.268	8.60843	0.0267506	0.0849864	883.055	1980.19	3076.64	4214.89	10.6218	1254.81
VH207	1	1	hase	209.904	27.2877	174.009	316.473	12.8644	0.026346	0.0853553	635.165	1948.21	2886.11	4009.75	9.92959	696.473
VH207	1	1	ärztin	215.139	35.8002	115.495	302.019	11.0353	0.0222899	0.0730772	815.365	2087.21	3032.89	4129.74	10.6331	831.905
VH207	1	1	schiff	206.113	38.7756	102.818	292.034	8.30615	0.0289137	0.0997686	784.602	2059.56	3049.32	4127.57	10.3164	1391.13
VH207	1	1	buch	220.229	36.2219	166.779	322.6	9.74524	0.0235765	0.0936051	775.461	1892.09	2989.02	4205.46	12.479	994.812
VH207	1	1	dienstmädchen	227.994	25.1453	160.781	286.604	11.8931	0.0212971	0.0811215	778.108	2148.92	3054.21	4212.4	11.2822	970.885
VH207	2	1	postbote	218.966	36.0096	106.301	308.049	15.1994	0.0252603	0.096375	680.025	1872.78	2998.86	4090.61	13.9399	503.678
VH207	2	1	kundin	218.47	26.2935	176.237	290.539	13.3453	0.0267144	0.0929701	528.327	1779.76	2795.97	4132.52	10.2642	400.847
VH207	2	1	ärztin	232.552	62.9489	129.453	455.997	11.0788	0.0266449	0.106285	776.586	2054.87	2986.52	4189.79	8.50064	1100.42
VH207	2	1	schiff	205.98	24.4091	173.562	265.704	8.0553	0.0289306	0.102766	736.806	1973.61	2961.75	4101.61	8.30177	1142.18
VH207	2	1	dienstmädchen	223.594	27.614	155.91	286.47	10.0917	0.0211549	0.0885232	670.28	2195.08	3030.24	4252.72	9.3651	713.551
VH207	2	1	seife	202.386	23.9719	157.965	284.841	9.79954	0.0238633	0.102182	700.603	1997.88	2901.92	4021.3	11.7131	1118.03
VH207	2	1	buch	213.985	33.0227	175.517	288.718	10.8471	0.0256254	0.0914334	741.435	1813.18	2952.9	4168.49	11.5871	982.093
VH207	2	1	fahrer	193.302	25.3433	151.51	245.179	14.887	0.018026	0.0775052	613.685	1744.04	2685.29	3973.28	9.65027	768.873
VH207	2	1	hase	197.536	20.6254	170.889	281.662	14.2148	0.0267627	0.0899819	609.806	1928.54	2725.35	4030.24	7.76087	686.055
VH207	2	1	fass	194.156	24.2793	157.874	281.37	11.7124	0.0260086	0.10028	616.067	1798.46	2800.13	4154.37	8.0598	1086.35
VH207	2	1	eltern	217.782	56.4623	150.625	513.86	12.7426	0.0263806	0.120756	674.826	1985.9	2876.6	4144.46	10.262	709.565
VH207	2	1	richter	194.636	20.9472	168.661	277.305	12.4496	0.0294802	0.0992831	697.874	2072.72	2980.8	4198.76	9.0779	629.915
VH207	2	1	wasser	203.146	24.0504	163.238	274.754	8.38381	0.0318564	0.123732	742.148	1810.23	2862.97	4204.53	10.7501	1234.05
VH207	2	1	limonade	197.692	20.3785	167.446	267.17	13.9522	0.0168623	0.0732516	676.019	1856.6	2886.51	4003.17	9.06531	551.837
VH207	2	1	postfrau	201.059	28.6386	144.193	258.564	11.032	0.0306842	0.100785	674.831	1816.2	2878.17	3959.16	11.7511	645.791
VH207	2	1	autor	195.93	17.365	149.933	239.222	9.28013	0.0262353	0.0814507	763.406	1837.87	2833.17	3987.08	11.9795	744.787
VH207	2	1	gold	184.744	18.8477	160.496	240.838	11.5617	0.0221947	0.0705734	650.202	1767.7	2756.2	4002.87	9.82815	714.303
VH207	2	1	schaf	185.524	18.3155	147.59	235.304	7.27465	0.032537	0.0878141	819.046	1882.31	2910.04	4095.57	9.43513	1704.3
VH207	2	1	biene	202.492	24.5465	161.972	254.194	16.1877	0.0221634	0.0797581	618.588	1879.56	2951.02	4102.66	10.5414	367.287
VH207	2	1	schlüssel	215.418	32.4732	157.662	278.58	10.222	0.0338808	0.122504	746.201	2036.46	2930.53	4113.02	9.571	877.19
VH207	2	1	nachricht	203.612	27.7001	176.3	312.393	8.92706	0.0222669	0.101825	847.061	2105.64	3044.11	4062.64	10.7945	896.417
VH207	2	1	makler	190.387	21.1794	156.284	259.095	12.8179	0.0267151	0.0904503	703.559	1849.84	2810.54	3998.12	10.2492	621.37
VH207	2	1	wort	186.279	19.7842	145.234	237.249	10.5074	0.0260842	0.098481	646.981	1833.93	2806.55	4076.68	10.736	687.798
VH207	2	1	zug	211.492	28.7789	172.353	281.372	9.79949	0.0213982	0.0987483	753.384	1830.75	2942.03	4072.5	12.1982	897.794
VH208	1	1	fahrer	194.157	16.4248	154.356	235.359	13.4876	0.0264044	0.0994463	631.562	1813.61	2848.63	4053.06	8.44003	542.236
VH208	1	1	kundin	199.805	34.0082	100.732	309.248	10.9886	0.0556442	0.12301	551.509	1828.2	2935.4	4128.14	8.13836	352.525
VH208	1	1	eltern	230.816	67.6195	104.123	490.165	11.0037	0.0411994	0.115614	663.66	1993.65	2964.46	4056.65	10.3292	1159.07
VH208	1	1	makler	196.785	43.1761	100.836	402.136	10.5523	0.0298543	0.0938878	685.654	1874.48	2907.96	4064.36	8.80489	631.078
VH208	1	1	biene	207.615	40.8507	169.217	417.552	14.5012	0.0254748	0.0889856	523.819	1965.84	3075.69	3988.79	8.18955	312.567
VH208	1	1	seife	207.173	29.875	177.094	296.666	8.84767	0.0234707	0.0921437	705.005	2053.06	2976.01	4048.47	9.09938	1374.22
VH208	1	1	schaf	206.752	30.8501	175.347	311.366	8.11568	0.0392139	0.129255	728.455	1901.66	3013.91	4100.32	8.62076	3066.71
VH208	1	1	postfrau	202.295	15.9621	158.459	232.08	8.21541	0.0536519	0.112502	669.525	1869.73	2949.01	4057.11	9.2651	1215.01
VH208	1	1	wort	196.219	14.2559	178.361	229.362	9.90738	0.0358371	0.108057	692.47	1956.72	2946.73	4094.81	10.7797	929.47
VH208	1	1	ärztin	230.14	81.9573	86.8048	499.72	7.79423	0.0406116	0.118994	809.343	2137.88	3049.41	4186.99	8.13579	2536.42
VH208	1	1	autor	214.162	82.7018	102.445	487.963	7.01343	0.0592547	0.136611	761.404	1938.78	2921.46	4052.98	9.38236	1933.24
VH208	1	1	postbote	179.912	29.6891	102.89	229.652	11.3625	0.0417845	0.154245	583.526	1864.15	2914.09	3984.7	9.85682	531.038
VH208	1	1	richter	199.702	16.5503	175.184	258.866	9.16472	0.0414651	0.121005	734.683	2114.93	3065.82	4167.51	7.64165	1308.39
VH208	1	1	hase	193.617	16.7132	168.552	240.784	11.8635	0.0246339	0.08784	602.424	1941.73	2928.65	4048.18	6.91938	1052.7
VH208	1	1	zug	225.289	67.2454	99.9397	462.374	6.96329	0.04015	0.124006	744.545	1932.78	3019.75	4107.99	9.7643	1965.94
VH208	1	1	schlüssel	219.083	34.674	180.325	319.252	10.1609	0.0280232	0.117164	708.351	2152.81	3130.96	4114.16	8.14558	1812.6
VH208	1	1	fass	194.004	12.3569	173.659	228.626	7.94039	0.0389874	0.120054	643.397	1846.69	2935.22	4086.08	9.35585	2430.71
VH208	1	1	gold	190.297	18.0644	168.469	243.368	9.93322	0.0406008	0.1306	652.649	1865.14	2986.6	4125.61	8.41981	1397.7
VH208	1	1	limonade	196.936	17.1506	175.006	256.596	11.262	0.0308827	0.108776	668.923	1971.03	3063.71	4128.79	7.0532	666.347
VH208	1	1	schiff	212.591	63.8727	144.756	478.058	9.31401	0.0357808	0.125107	667.624	2005.01	2982.18	4072.1	8.27168	2563.11
VH208	1	1	dienstmädchen	234.378	80.3122	173.105	480.432	10.8663	0.0338757	0.0959061	791.967	2198.19	3122.22	4217.55	9.19991	1801.31
VH208	1	1	buch	191.49	19.7418	171.465	253.038	8.94673	0.0217157	0.104535	777.748	1930.62	3000.6	4176.6	9.7389	2321.46
VH208	1	1	wasser	203.469	19.9155	168.962	273.214	8.61034	0.0271168	0.104887	734.811	1896.91	2961.84	4116.59	9.96134	2754.55
VH208	1	1	nachricht	218.697	81.7193	101.863	492.246	10.496	0.0198445	0.0750896	809.248	2119.46	3068.03	4082.26	9.85443	760.126
VH208	2	1	buch	203.568	33.9124	101.782	273.748	9.65612	0.0253388	0.0921768	774.047	1895.86	2985.95	4085.82	11.0685	1413.09
VH208	2	1	schaf	181.955	30.597	103.553	230.388	6.29432	0.0408132	0.0935992	807.719	1956.71	3039.07	4161.74	9.16309	2005.25
VH208	2	1	biene	200.621	25.4508	91.7034	243.374	13.3632	0.0311123	0.0855104	512.555	1864.99	2926.34	3956.79	7.96695	316.939
VH208	2	1	postbote	202.436	18.8413	173.78	251.92	11.8875	0.0317817	0.117393	589.836	1924.68	2983.18	4096.11	9.91508	649.422
VH208	2	1	seife	198.58	18.8801	163.828	277.498	9.54331	0.0439887	0.101393	729.884	2015.8	2944.14	4077.7	10.343	878.959
VH208	2	1	limonade	199.114	17.9192	168.26	252.374	11.1941	0.0394273	0.0921573	723.816	1978.88	3120.42	4165.17	8.11239	803.352
VH208	2	1	makler	204.523	52.1502	152.277	471.417	9.74777	0.0315255	0.0987201	789.672	1880.15	2915	4055.16	10.9204	743.817
VH208	2	1	wasser	181.844	31.1782	103.241	263.114	7.92282	0.0351373	0.152303	763.555	1911.61	3024.01	4229.01	9.74098	2182.17
VH208	2	1	richter	204.875	24.7684	178.188	286.778	10.1914	0.0259487	0.082842	684.141	2107.81	3035.56	4171.28	8.86952	798.067
VH208	2	1	wort	186.413	16.5041	101.876	218.802	9.4254	0.0195216	0.0837323	670.262	1912.49	2924.98	4027.21	9.96429	640.62
VH208	2	1	schiff	197.059	27.578	164.885	286.823	8.14686	0.0357343	0.134633	660.018	2039.4	3041.92	4125.39	9.50579	1473.28
VH208	2	1	dienstmädchen	187.536	43.5076	95.5563	260.479	8.92399	0.0357699	0.112363	732.171	2200.18	3051.11	4211.19	9.25887	1007.86
VH208	2	1	zug	208.724	60.9516	100.345	476.201	6.4701	0.0481529	0.114789	746.204	1892.69	2978.39	4107.59	9.98803	1653.69
VH208	2	1	fahrer	198.774	44.2501	100.659	479.974	10.866	0.0395749	0.0941815	643.925	1835.79	2866.76	3951.81	8.09239	558.538
VH208	2	1	eltern	200.328	23.3612	102.897	248.929	8.03246	0.0525922	0.140538	708.649	2042.42	3004.2	4175.84	8.791	658.865
VH208	2	1	hase	196.639	19.0411	165.677	254.906	13.3582	0.0240551	0.0937553	545.295	1976.02	2914.23	3929.26	6.66583	966.129
VH208	2	1	nachricht	201.506	23.347	95.635	255.184	8.39976	0.0311982	0.0882646	713.799	2088.18	3061	4095.57	10.3111	636.578
VH208	2	1	schlüssel	204.855	30.4902	88.52	274.852	10.595	0.0284783	0.123141	646.777	2102.73	3054.46	4182.6	9.61565	1248.17
VH208	2	1	kundin	208.408	26.5501	160.689	261.027	12.5805	0.0346019	0.0983847	602.085	1922.21	2963.91	4165.49	9.01812	351.347
VH208	2	1	autor	209.896	59.2444	103.357	483.849	8.69089	0.0429553	0.0989163	756.772	1907.82	2974.48	4131.83	10.5598	804.771
VH208	2	1	postfrau	189.065	74.4026	100.947	495.117	8.57582	0.0451102	0.122826	673.533	1891.99	2907.55	4095	10.2937	748.138
VH208	2	1	gold	188.237	29.6656	100.138	254.699	9.56029	0.0363005	0.161632	601.878	1846.74	2904	4045.29	8.62719	592.45
VH208	2	1	ärztin	187.813	42.5185	90.5907	275.903	8.45112	0.0462366	0.101241	727.78	2150.08	3009.03	4207.67	9.1641	883.819
VH208	2	1	fass	195.744	13.4026	168.36	251.186	10.2572	0.033426	0.108402	602.217	1830.19	2923.22	4111.35	8.28104	977.247
VH210	1	1	wasser	201.801	33.5594	150.659	299.703	8.44246	0.0413254	0.133159	739.248	1897.16	3136.71	4237.52	10.2614	641.004
VH210	1	1	makler	191.983	37.3117	139.413	315.06	12.6629	0.0343614	0.0978176	774.774	1854.55	3125.78	4126.99	10.8486	510.336
VH210	1	1	fass	175.134	23.3604	140.237	242.54	12.907	0.0275564	0.100412	687.432	1855.42	3056.87	4200.56	8.06967	1049.61
VH210	1	1	kundin	182.056	32.206	145.132	239.811	18.5724	0.0204498	0.0827648	579.095	1799.02	3048.31	4256.62	10.2718	301.808
VH210	1	1	schiff	183.962	29.0358	140.725	264.471	11.8031	0.0372307	0.0942133	758.782	1955.91	3153.02	4168.52	8.21367	692.732
VH210	1	1	buch	211.21	54.9211	143.464	366.477	10.9008	0.0270607	0.0843932	856.934	1931.55	3151.71	4324.57	11.5212	455.599
VH210	1	1	biene	190.282	27.6459	138.301	258.905	17.097	0.0283377	0.0755278	610.819	1872.6	3154.43	4114.09	9.85302	296.238
VH210	1	1	fahrer	185.858	22.748	145.622	231.344	16.9854	0.0227277	0.0802961	613.999	1767.84	3008.35	4115.67	8.75713	391.193
VH210	1	1	richter	182.084	23.5873	145.127	285.37	10.8248	0.0276479	0.0990711	675.9	2031.28	3142.07	4166.74	9.00208	473.071
VH210	1	1	dienstmädchen	210.339	30.0323	143.174	266.622	11.5159	0.0369634	0.0993179	909.237	2207.75	3233.19	4368.82	10.4593	477.553
VH210	1	1	zug	197.143	30.9548	145.257	260.883	7.66992	0.0447562	0.158613	778.547	1875.95	3097.4	4208.84	11.0512	557.592
VH210	1	1	schaf	181.741	28.0933	145.506	240.056	13.5116	0.0193139	0.0755178	734.227	1817.36	3116.43	4179.96	10.4758	690.237
VH210	1	1	seife	175.209	20.8296	141.587	238.485	13.5894	0.0320486	0.0838018	714.953	2128.63	3113.8	4242.28	11.4219	529.374
VH210	1	1	postfrau	188.516	43.0698	141.193	291.173	15.3046	0.0274007	0.087953	657.875	1892.31	3084.81	4234.08	11.3055	459.939
VH210	1	1	gold	163.3	24.7026	141.026	262.377	17.4735	0.0212276	0.0614971	618.74	1848.04	3102.08	4219.62	10.8105	495.955
VH210	1	1	postbote	179.588	34.1623	111.499	265.115	14.7169	0.0272876	0.10568	638.609	1930.33	3104.01	4211.96	11.8258	411.353
VH210	1	1	eltern	201.613	51.184	140.384	389.657	9.71122	0.036925	0.122633	687.279	2010.51	3063.93	4238.07	9.94731	502.496
VH210	1	1	hase	175.858	32.5504	120.979	284.696	15.1271	0.0267714	0.0885975	554.88	1909.84	2978.13	4146.28	7.49654	441.484
VH210	1	1	wort	172.24	25.4062	141.149	246.772	13.8061	0.0299129	0.090945	634.952	1882.04	3101.03	4174.1	11.8358	389.667
VH210	1	1	schlüssel	183.395	26.4631	142.413	243.356	9.19629	0.0374699	0.123874	704.915	2093.82	3086.66	4181.29	10.1078	601.179
VH210	1	1	nachricht	175.489	29.0836	134.642	260.156	10.5714	0.053495	0.123845	836.187	2130.45	3203.76	4259.96	11.3023	391.525
VH210	1	1	autor	176.099	25.5869	138.133	241.788	11.2517	0.0405331	0.110224	728.729	1923.51	3116.13	4150.77	10.9688	420.771
VH210	1	1	ärztin	179.295	31.1254	141.598	240.12	10.9151	0.0327505	0.0912422	891.956	2197.62	3210.82	4359.71	10.3345	847.409
VH210	1	1	limonade	174.981	21.2879	146.112	230.612	18.1459	0.0185817	0.0721636	750.495	1884.38	3178.03	4239.95	11.0782	310.718
VH210	2	1	buch	203.843	31.0046	153.247	259.858	13.284	0.028662	0.0992138	734.551	1906.19	3119.93	4152.59	11.9977	512.903
VH210	2	1	kundin	204.008	48.0312	149.32	311.612	18.0597	0.0233477	0.0770846	527.634	1773.22	2996.66	4173.02	9.80661	324.707
VH210	2	1	richter	209.971	29.2538	155.718	321.681	11.3376	0.0384557	0.114067	689.278	2059.71	3147.8	4153.29	9.98559	474.521
VH210	2	1	zug	227.639	62.1888	174.144	463.357	11.524	0.0327935	0.101298	711.483	1848.68	3029.6	4046.54	11.7194	519.136
VH210	2	1	limonade	194.745	21.2572	163.612	282.576	17.0653	0.0183398	0.0782599	716.483	1898.55	3101.97	4120.03	10.8524	389.557
VH210	2	1	hase	192.405	30.291	159.503	304.486	12.4795	0.0250748	0.0996377	603.62	1840.98	2965.57	4024.17	7.49886	654.916
VH210	2	1	wort	193.802	17.083	166.766	241.88	13.4829	0.0284539	0.105198	639.857	1955.09	3058.38	4196.59	12.1113	546.452
VH210	2	1	eltern	211.456	42.7536	151.173	436.508	11.1261	0.0297545	0.109693	647.889	2012.16	3067.12	4178.7	9.94563	504.583
VH210	2	1	gold	182.258	28.1581	146.033	271.129	12.0104	0.0326365	0.0846763	589.036	1826.43	3028.77	4094.84	9.80081	561.318
VH210	2	1	fahrer	190.622	25.3419	149.061	264.268	17.3687	0.0183146	0.0767865	610.674	1740.44	2957.63	4138.4	8.39344	471.227
VH210	2	1	seife	190.969	26.638	155.021	279.491	12.4404	0.0282452	0.0945084	717.317	2092.72	3135.46	4256.39	11.1458	609.158
VH210	2	1	nachricht	209.867	75.1346	103.927	500.672	10.6091	0.0318475	0.0996312	866.439	2168.93	3180.21	4238.75	11.3718	510.927
VH210	2	1	postbote	200.514	30.8204	146.29	269.85	16.1193	0.0294517	0.117595	608.049	1935.19	3041.57	4089.62	11.4172	414.894
VH210	2	1	ärztin	217.809	46.2841	93.12	421.92	11.8375	0.0284885	0.0851822	773.255	2095.92	3129.7	4166.72	9.55104	490.362
VH210	2	1	schlüssel	231.915	38.496	163.659	313.435	9.38086	0.039797	0.147368	650.751	2010.41	3085.31	4124.89	10.4232	597.966
VH210	2	1	wasser	205.015	32.3265	146.484	298.786	7.92059	0.0415504	0.160885	715.843	1903.57	3136.42	4174.68	11.0466	803.406
VH210	2	1	makler	202.277	28.8787	142.865	282.118	11.1613	0.0294991	0.0938215	709.643	1794.56	3041.05	4118.58	10.8278	473.841
VH210	2	1	dienstmädchen	219.627	32.7249	145.208	273.325	11.0117	0.0263825	0.0887778	845.967	2194.39	3134.05	4294.38	10.6295	548.549
VH210	2	1	autor	207.493	33.4097	142.169	282.571	8.15342	0.0406901	0.121046	708.826	1931.45	3091.47	4131.79	10.7544	559.946
VH210	2	1	biene	197.694	25.6932	138.327	255.536	15.6995	0.0234202	0.0757641	592.565	1925.42	3099.88	4093.37	10.8506	310.164
VH210	2	1	postfrau	205.098	30.9758	141.92	274.521	11.0619	0.0412095	0.117052	685.167	1902.56	3108.48	4171.41	10.4736	464.868
VH210	2	1	schaf	188.428	27.6628	148.461	239.952	10.2563	0.0377999	0.102599	731.89	1851.97	3103.46	4123.15	8.84598	910.01
VH210	2	1	schiff	194.954	28.306	144.291	279.025	10.6543	0.048148	0.125791	678.316	2015.09	3171.78	4092.16	8.09072	743.713
VH210	2	1	fass	180.566	20.1368	143.183	227.825	13.4116	0.0268053	0.105749	639.012	1871.33	3064.27	4189.64	9.20909	901.093
VH212	1	1	hase	195.01	54.4958	89.7972	283.131	16.6607	0.0238471	0.0975226	584.923	1766.21	2791.94	4015.69	9.69433	550.644
VH212	1	1	schaf	219.322	34.0501	177.493	417.781	14.4343	0.0227599	0.0929864	642.374	1812.35	2870.68	4156	11.0704	566.584
VH212	1	1	schlüssel	226.111	37.7203	109.91	482.063	13.9716	0.0236772	0.0922961	709.544	2024.68	3076.19	4277.86	9.69633	442.92
VH212	1	1	richter	220.183	66.836	103.464	494.972	13.0503	0.0278203	0.0848042	689.662	2103.6	3120.39	4069.87	8.86875	390.547
VH212	1	1	zug	236.357	65.0775	92.1923	477.973	13.9343	0.0323389	0.0980133	797.756	1991.8	3000.37	4109.09	11.0599	369.41
VH212	1	1	schiff	190.572	62.0453	91.5822	487.966	13.242	0.0244389	0.12008	641.409	1939.63	2931.19	3923.42	9.96017	462.102
VH212	1	1	seife	190.013	52.6627	100.174	269.626	14.8813	0.0196432	0.0960665	722.901	1994.1	3006.96	4064.87	10.7503	449.68
VH212	1	1	fass	201.572	69.3896	95.8022	490.596	15.7939	0.0209423	0.100839	681.309	1803.26	2964.24	4188.42	10.6902	503.549
VH212	1	1	makler	226.262	36.5142	183.079	434.731	17.8801	0.0173428	0.0732944	668.509	1822.98	2884.97	4136.24	14.468	442.557
VH212	1	1	buch	201.562	57.8731	93.9398	475.412	15.0843	0.0279246	0.0677319	898.999	1957.74	3089.49	4306.36	12.1256	395.239
VH212	1	1	biene	222.726	15.1272	191.382	261.513	22.6724	0.0154195	0.0628202	583.784	1756.8	2844.37	3988.49	13.6384	303.265
VH212	1	1	wort	208.77	74.7117	96.7092	467.244	16.435	0.0172454	0.0956926	684.892	1943.94	2985.56	4155.27	13.4183	409.421
VH212	1	1	postfrau	224.532	13.7707	197.25	277.504	18.9065	0.0180517	0.0735264	741.583	1918.45	3004.94	4120.02	12.1251	438.362
VH212	1	1	wasser	223.89	19.5771	184.705	317.465	15.9752	0.0314105	0.09201	841.313	1973.94	2984.71	4143.69	10.839	616.532
VH212	1	1	fahrer	211.795	57.7551	95.6226	481.287	15.5359	0.0216371	0.0972038	554.838	1705.43	2802.47	3916.31	10.7828	464.565
VH212	1	1	nachricht	174.207	69.5643	90.4595	444.808	13.0576	0.0249605	0.0980541	800.721	2073.25	3094.08	4029.44	12.8018	467.476
VH212	1	1	kundin	194.851	68.5172	101.355	444.943	19.7262	0.017594	0.104301	617.722	1739.89	2879.27	3955.58	12.4122	321.968
VH212	1	1	autor	201.255	54.5153	100.428	366.41	11.8714	0.0306439	0.113168	765.897	1972.56	3000.98	4091.15	12.3535	474.243
VH212	1	1	eltern	201.413	51.8716	91.8161	301.826	15.92	0.0280405	0.105002	620.934	1887.86	2957.99	3991.1	13.057	338.834
VH212	1	1	gold	184.393	56.3293	94.7508	279.235	13.9482	0.0234868	0.101486	662.811	1854.36	3072.1	4059.14	12.1985	421.214
VH212	1	1	postbote	230.052	50.2717	197.888	499.994	19.0349	0.0197727	0.0898294	684.643	1939.53	3026.51	4071.47	13.4955	395.567
VH212	1	1	dienstmädchen	213.092	39.8085	91.9653	278.284	15.8072	0.0197801	0.0876449	690.541	1938.39	3014.46	4006.75	11.9634	407.232
VH212	1	1	limonade	211.351	35.4379	92.3806	273.73	16.8423	0.0194287	0.0671606	668.373	1945.15	2978.74	4127.83	11.2697	433.27
VH212	1	1	ärztin	243.087	69.4314	98.1734	493.687	17.3569	0.0178181	0.0796124	711.799	1991.04	2983.76	4072.45	11.4437	360.698
VH212	2	1	schaf	197.584	48.3036	87.85	426.996	13.4473	0.0220838	0.102911	708.163	1864.51	2916	4054.02	12.126	622.629
VH212	2	1	wort	205.93	34.3815	93.8082	314.154	10.9729	0.0295471	0.126119	664.853	1919.36	2879.99	4149.71	13.4057	551.226
VH212	2	1	wasser	207.799	34.0704	87.3111	288.669	9.62443	0.0256045	0.125812	753.677	1900.21	2965.93	4217.88	12.423	952.167
VH212	2	1	seife	197.757	36.1043	88.5367	253.637	16.067	0.0186092	0.0774606	669.787	2059.41	3016.61	4108.78	13.8414	439.875
VH212	2	1	makler	207.546	57.265	90.5296	492.64	15.4728	0.0233471	0.0969666	678.156	1926.15	2901.78	4136.59	12.1582	438.962
VH212	2	1	hase	203.882	40.5109	91.7584	464.871	13.8287	0.0228634	0.125808	664.081	1932.94	2931.49	4090.02	11.7984	515.377
VH212	2	1	biene	192.655	42.9543	88.6082	248.576	14.4127	0.0284456	0.0805401	565.906	1808.91	2977.46	4110.65	11.6223	323.527
VH212	2	1	fahrer	209.302	35.8912	162.863	389.365	18.4379	0.0185345	0.0758398	609.838	1853.95	2738.62	4116.81	10.1293	444.29
VH212	2	1	postfrau	209.917	17.0783	175.034	261.606	17.1594	0.0212116	0.0810139	684.613	1834.98	2921.26	4098.18	12.9842	514.894
VH212	2	1	nachricht	205.617	29.7281	90.7104	251.005	14.7619	0.0177315	0.0754091	759.022	2081.82	3032.52	4113.09	13.7156	494.071
VH212	2	1	richter	215.298	39.5097	124.722	427.548	16.4756	0.0167904	0.0770955	630.537	2049.38	3055.52	4101.68	12.0358	431.176
VH212	2	1	eltern	194.013	46.7736	88.5126	413.277	15.2161	0.0230602	0.0893751	671.338	2014.51	2962.86	4095.89	12.0928	394.078
VH212	2	1	limonade	201.305	42.8202	101.293	476.163	17.3164	0.0198129	0.0775477	615.53	1953.42	2994.83	4176.92	12.1939	343.88
VH212	2	1	schiff	190.45	31.2259	91.9363	245.318	13.1244	0.0214888	0.0944179	664.206	2033.79	2985.07	4134.91	11.7155	550.484
VH212	2	1	buch	222.354	54.0984	166.965	461.315	11.9732	0.0314553	0.112172	796.751	1842.55	2967.61	4237.85	12.5987	493.711
VH212	2	1	kundin	195.939	37.4701	87.9284	274.62	17.3956	0.0197295	0.0892767	595.716	1817.14	2896.42	4001.91	10.6516	314.939
VH212	2	1	autor	205.252	64.5163	87.6663	498.331	10.9036	0.0292204	0.103954	796.56	1947.82	3020.81	4132.78	11.9415	506.848
VH212	2	1	postbote	213.856	42.8357	169.102	483.549	16.9051	0.0196366	0.0952212	621.083	1919.99	3000.54	4095.24	12.4425	424.293
VH212	2	1	fass	203.455	14.7023	167.405	247.756	14.1081	0.0226717	0.105996	708.741	1919.51	2921.06	4122.94	11.2303	653.544
VH212	2	1	ärztin	212.045	70.0154	89.1491	473.663	14.0304	0.0257688	0.0843601	694.761	2068.21	3017.68	4135.57	11.7122	467.874
VH212	2	1	schlüssel	213.148	39.5633	158.009	460.228	13.7556	0.024022	0.0943812	718.415	2090.73	3064.08	4224.41	11.8946	411.77
VH212	2	1	dienstmädchen	213.259	28.4235	89.8145	261.202	16.261	0.0206308	0.0747225	719.546	1989.79	3057.59	4147.9	12.1527	415.326
VH212	2	1	zug	207.726	35.3453	88.895	314.952	12.6179	0.0312118	0.101114	772.256	1972.15	3008.1	4125.42	12.136	476.607
VH212	2	1	gold	192.751	34.1382	106.261	242.694	15.9351	0.0208579	0.0873277	670.783	1871.68	2987.94	4188.14	11.4661	438.733
VH213	1	1	postfrau	238.391	41.8902	102.223	335.943	14.1668	0.0280994	0.100988	625.065	1907.11	2937.73	4193.29	12.2156	543.148
VH213	1	1	buch	240.819	34.6726	122.858	329.41	12.691	0.0331367	0.102487	801.805	1968.13	2980.62	4224.7	11.9055	661.814
VH213	1	1	fahrer	223.514	36.1676	96.0481	290.687	17.3904	0.0183685	0.0651544	603.788	1878.98	2850.75	4113.79	8.79994	470.121
VH213	1	1	schaf	229.959	34.6238	95.7245	292.063	13.0583	0.0337256	0.115869	714.361	1888.88	2981.08	4193.99	10.9092	699.094
VH213	1	1	dienstmädchen	257.877	72.3389	112.334	490.376	16.5121	0.0257578	0.0794473	672.171	2141.62	3078.82	4374.63	12.2544	442.378
VH213	1	1	autor	234.745	48.6729	101.752	470.235	12.2497	0.0337865	0.102083	709.435	1918.83	2952.54	4171.57	12.1442	554.56
VH213	1	1	schlüssel	244.636	24.5951	213.876	325.785	12.3162	0.0339602	0.0941147	655.701	2141.11	3038.98	4262.84	11.0365	582.217
VH213	1	1	gold	228.953	23.7656	200.443	302.006	16.4008	0.0231924	0.0809224	625.838	1891.87	2892.61	4239.03	10.8036	502.69
VH213	1	1	hase	221.205	40.2615	110.998	294.925	15.0136	0.0262767	0.092878	648.331	2028.24	2952.89	4222.94	9.37427	489.524
VH213	1	1	eltern	226.648	61.0271	87.8792	471.422	13.699	0.0223214	0.0874903	657.448	2064.97	3028.67	4287.83	11.2183	491.917
VH213	1	1	wort	230.145	22.5657	196.519	302.157	16.3705	0.0231414	0.0815915	628.994	1955.78	2936.51	4207.9	12.7205	476.317
VH213	1	1	ärztin	238.994	46.5176	109.124	379.508	14.591	0.0296903	0.0641348	700.832	2138.37	3078.46	4321.53	9.87668	479.404
VH213	1	1	seife	229.093	20.7414	201.06	295.224	15.4141	0.021715	0.0704838	625.692	2111.83	2984.62	4287.08	12.169	502.924
VH213	1	1	wasser	217.942	39.5278	89.587	296.612	10.6592	0.0367524	0.130021	693.33	1918.72	2980.75	4251.98	10.8012	618.281
VH213	1	1	schiff	225.223	40.8538	88.5909	296.244	11.0427	0.0368568	0.114244	725.317	2078.85	3068.64	4244.13	8.86019	864.199
VH213	1	1	biene	227.639	27.8359	102.515	293.877	20.5004	0.0162669	0.0723864	475.363	1897.43	2906.85	4140.56	10.2816	312.087
VH213	1	1	kundin	231.293	23.7283	189.525	292.171	19.4871	0.025816	0.0808829	534.691	1843.11	2883.77	4299.04	10.366	350.542
VH213	1	1	limonade	227.059	17.7895	199.26	293.376	17.7458	0.0243767	0.0777971	639.467	1897.8	3018.07	4214.1	10.9424	407.587
VH213	1	1	nachricht	238.495	54.2856	107.602	420.187	10.716	0.0316582	0.0911263	717.261	2121.78	3110.6	4222.1	12.1532	471.902
VH213	1	1	zug	238.515	55.7282	101.017	454.826	11.1536	0.0369931	0.100329	675.257	1894.94	2952.69	4187.85	11.8719	523.58
VH213	1	1	richter	241.68	22.6925	214.194	330.807	18.0726	0.0323305	0.109502	572.705	1998.52	3023.08	4278.14	12.5022	422.412
VH213	1	1	fass	231.239	46.0766	106.396	470.565	12.9326	0.033581	0.101121	585.609	1897.51	2905.23	4291.79	10.2341	677.569
VH213	1	1	makler	234.339	16.8508	211.609	291.946	14.1864	0.0362782	0.108885	588.838	1820.83	2824.31	4160.06	9.31643	396.297
VH213	1	1	postbote	225.851	44.1075	97.8009	308.772	15.3373	0.0277901	0.127563	621.544	1987.58	3038.99	4209.4	12.4378	363.254
VH213	2	1	hase	235.313	38.7848	194.195	470.698	12.852	0.026605	0.0988774	668.608	1969.57	2949.24	4124.15	11.4854	570.486
VH213	2	1	autor	232.478	31.275	102.02	296.675	10.5649	0.0334501	0.107043	707.996	1848.1	2910.97	4106.61	13.1185	542.311
VH213	2	1	postfrau	213.712	40.6948	89.9816	266.651	12.7524	0.0239043	0.100622	658.491	1886.47	2957.13	4075.33	12.6783	524.347
VH213	2	1	zug	226.411	58.4701	94.2939	477.71	9.45143	0.0350924	0.0824805	689.856	1841.19	2934.32	4106.88	12.573	649.552
VH213	2	1	schiff	232.131	70.7072	90.511	485.003	11.0328	0.0436277	0.121923	786.077	2033.94	2984.34	4150.76	10.1636	918.444
VH213	2	1	ärztin	238.407	62.6312	93.2539	490.569	12.1542	0.0229758	0.0888219	743.488	2104.83	3033.92	4192.83	10.872	657.097
VH213	2	1	limonade	221.757	15.8065	196.546	301.523	17.4833	0.0208792	0.0702177	656.148	1932.91	3019.62	4123.33	9.9572	424.717
VH213	2	1	seife	220.091	30.0514	91.8233	279.469	14.019	0.0186113	0.0898763	689.524	2025.79	2950.86	4191.83	11.9079	504.912
VH213	2	1	schlüssel	233.853	18.9663	208.179	282.926	14.2104	0.0253132	0.0979714	664.348	2050.84	2985.46	4156.41	11.7581	628.98
VH213	2	1	fass	217.185	30.9433	88.4793	272.044	11.8637	0.0273276	0.110167	611.461	1833.03	2848.82	4091.35	9.77864	871.384
VH213	2	1	richter	217.793	38.2243	100.127	291.806	13.1729	0.030078	0.102846	635.574	2053	3039.89	4176.13	10.3405	491.347
VH213	2	1	biene	220.596	14.9038	201.226	270.86	18.9038	0.0190787	0.0836833	593.014	1871	2954.56	3962.04	10.4759	392.509
VH213	2	1	fahrer	212.559	28.2369	100.726	280.908	16.1848	0.0298231	0.090019	570.921	1804.84	2776.97	3938.44	9.04902	445.902
VH213	2	1	wasser	221.13	52.8637	95.7897	469.471	11.267	0.0228229	0.105827	686.835	1818.22	2905.46	4141.36	11.3956	782.145
VH213	2	1	kundin	220.198	34.0849	87.7107	278.093	17.988	0.02039	0.0819252	581.817	1768.92	2839.96	3991.74	11.6605	409.32
VH213	2	1	nachricht	229.638	43.6056	99.8853	446.871	11.9711	0.0247075	0.0943735	765.789	2074.72	3074.46	4206.75	12.4114	536.805
VH213	2	1	eltern	221.127	54.5759	87.5834	434.372	14.3651	0.0336671	0.0933068	743.525	2036.4	2955.21	4206.81	12.128	549.515
VH213	2	1	buch	243.118	53.224	197.099	464.673	11.9002	0.0398039	0.10314	764.175	1857.38	2946.96	4152.64	11.9056	603.668
VH213	2	1	wort	221.608	17.9865	192.537	277.715	15.0122	0.0254565	0.0880419	642.014	1910.95	2893.88	4077.73	13.4685	573.678
VH213	2	1	postbote	240.294	44.4085	202.903	491.232	16.6721	0.0325626	0.119791	589.956	1880.66	2934.91	4087.4	12.2069	388.135
VH213	2	1	gold	216.186	25.5111	97.8249	304.09	14.609	0.0270982	0.0754936	575.421	1824.01	2787.37	3984.49	11.8675	536.005
VH213	2	1	dienstmädchen	257.359	60.1747	204.485	479.356	13.6293	0.0277597	0.0894663	736.811	2107.82	3094.99	4243.29	10.3394	612.391
VH213	2	1	makler	233.694	19.8249	199.916	288.391	14.5528	0.0275899	0.097258	679.186	1856.24	2879.46	4114.51	12.6719	504.389
VH213	2	1	schaf	223.404	30.4155	95.286	281.628	10.227	0.0311882	0.109598	721.961	1888.48	2947.75	4085.7	11.1205	869.142
VH216	1	1	postfrau	205.846	40.3282	154.651	280.761	12.5743	0.0327051	0.0989447	690.265	1959.89	3039.23	4151.83	10.1864	650.514
VH216	1	1	makler	193.634	30.2698	147.592	300.736	12.31	0.0264748	0.0968249	696.216	1828.74	2962.03	4096.83	9.52346	635.792
VH216	1	1	gold	196.573	36.9485	150.135	303.061	12.4966	0.0278253	0.0833778	673.389	1895.34	3032.59	4037.11	10.8371	544.344
VH216	1	1	seife	205.243	60.8083	90.8464	482.473	8.80914	0.0277766	0.128319	751.482	2143.58	3053.14	4147.23	7.7231	706.465
VH216	1	1	fahrer	187.881	21.2031	158.917	232.338	13.764	0.0208054	0.0902239	711.207	1830.05	2962.37	4004.12	9.25068	498.546
VH216	1	1	wasser	197.305	31.9858	145.287	257.97	5.82787	0.0470999	0.148972	836.07	1957.74	3117.39	4315.5	10.1011	756.786
VH216	1	1	ärztin	219.898	69.6422	137.681	498.161	11.6064	0.0255705	0.0775345	810.107	2120.39	3159.95	4199.71	10.8252	557.488
VH216	1	1	limonade	190.074	18.8482	152.864	231.366	13.8256	0.0274161	0.0822427	718.1	2035.79	3149.87	4186.18	9.13197	384.226
VH216	1	1	fass	187.724	26.759	146.869	244.051	12.7143	0.0234883	0.0884182	639.651	1853.53	3080.24	4234.97	10.2181	580.642
VH216	1	1	schaf	184.364	26.6045	157.733	255.188	9.48128	0.0294971	0.105429	811.048	1878.47	3087.37	4147.27	10.2084	871.454
VH216	1	1	schiff	193.808	39.7712	104.464	341.455	9.536	0.0325341	0.114011	724.318	2023.29	3114.49	4112.75	8.87591	895.968
VH216	1	1	autor	179.204	24.2284	109.928	252.734	9.21501	0.0337267	0.0888177	784.861	1853.66	3075.97	4069.86	10.0259	563.59
VH216	1	1	eltern	206.505	57.1884	147.783	449.301	11.6194	0.0293081	0.119057	655.741	1948.43	3027.84	4112.5	9.49894	543.151
VH216	1	1	hase	180.259	29.0099	91.4064	242.893	10.8728	0.0301769	0.077793	692.013	1904.87	3014.07	4088.81	8.58968	440.648
VH216	1	1	buch	192.447	29.0236	100.136	266.175	8.60311	0.0346577	0.100793	823.489	1927.56	3126.49	4245.23	10.6298	582.481
VH216	1	1	postbote	201.307	30.3972	153.131	272.643	14.0363	0.0262616	0.0898069	674.939	1953.53	3102.17	4066.28	11.2426	414.979
VH216	1	1	nachricht	187.447	24.0747	147.635	240.944	9.18286	0.0304583	0.0926789	764.458	2147.34	3138.78	4171.69	10.7992	746.713
VH216	1	1	kundin	189.572	23.3434	145.118	240.448	14.5087	0.0343246	0.0986214	545.168	1900.46	3041.56	4143.95	9.49653	273.355
VH216	1	1	wort	175.223	24.784	105.636	226.218	9.82789	0.0295635	0.101904	714.579	1909.85	3101.9	4219.76	11.1159	669.111
VH216	1	1	biene	193.327	17.7092	147.119	224.505	16.5628	0.0295535	0.0929344	531.916	1926.49	3047.59	4140.32	10.523	289.357
VH216	1	1	dienstmädchen	239.956	83.3991	162.824	482.346	10.6269	0.0372384	0.101713	806.181	2221.46	3229.57	4343.33	9.99519	495.718
VH216	1	1	richter	189.266	61.191	102.213	496.753	7.88497	0.0359071	0.103752	712.393	2097.3	3188.57	4190.44	8.67775	605.54
VH216	1	1	zug	221.366	64.5959	160.554	502.753	8.60968	0.0273678	0.0848728	734.914	1881.71	3055.83	4136.48	11.1591	602.023
VH216	1	1	schlüssel	188.205	64.5166	96.4029	425.706	6.79638	0.0431378	0.151476	773.288	2104.11	3074.97	4167.23	9.46476	1014
VH216	2	1	fass	188.571	48.6008	115.894	493.518	11.4185	0.0329662	0.0955164	748.32	1957.59	3081.5	4320.35	8.64133	618.973
VH216	2	1	makler	181.868	21.7357	139.837	232.495	10.6991	0.0303783	0.109718	780.352	1929.21	3011.72	4139.62	9.40838	516.261
VH216	2	1	eltern	185.714	29.9672	108.607	256.665	11.1455	0.0332643	0.102373	756.854	2061.4	3026.44	4221.91	8.88874	465.712
VH216	2	1	autor	191.294	57.26	136.38	495.694	8.73376	0.0337636	0.0951652	862.282	1898.34	3038.21	4122.89	8.86441	589.198
VH216	2	1	nachricht	190.397	26.8992	143.675	249.788	9.59036	0.0315725	0.0858672	887.09	2201.2	3186.82	4187.4	9.84488	491.848
VH216	2	1	dienstmädchen	206.982	34.4988	100.037	264.625	10.1158	0.0330396	0.0808098	889.515	2250.67	3172.47	4289.65	10.0116	494.67
VH216	2	1	kundin	191.291	23.2555	136.809	247.35	16.4531	0.0290575	0.0898318	647.396	1951.52	3032.78	4150.77	10.0017	297.86
[truncated: 17 more rows]

## Sheet: Experimental (repeating spoken)
Participant	CyclePhase_1ovu2lut	Condition_1control2spoken	StimulusSpeaker	SexStimulusSpeaker_1f2m	AttractivenessStimulusSpeaker_1attr2unattr	Sentence	MeanF0_Hz	F0_SD	F0_min	F0_max	HNR	Jitter	Shimmer	F1_Hz	F2_Hz	F3_Hz	F4_Hz	LoudnessSD_dB	CentreOfGravity_Hz
VH154	1	2	fCM25	1	1	biene	226.091	17.497	181.582	262.269	18.341	0.0214119	0.0636883	673.634	2064.47	3223.62	4206.34	12.1385	288.102
VH154	1	2	fCM25	1	1	dienstmaedchen	238.926	33.5906	190.236	366.398	13.1559	0.0237679	0.0778103	859.142	2293.44	3414.06	4393.31	12.2036	515.663
VH154	1	2	fCM25	1	1	schluessel	212.552	42.6072	103.358	307.609	12.7935	0.0240873	0.0888378	750.098	2214.76	3269.43	4182.68	11.9535	581.78
VH154	2	2	fCM25	1	1	biene	232.548	44.3581	114.965	497.769	18.6121	0.025063	0.0613675	563.728	2002.48	3121.82	4202.4	12.7776	286.081
VH154	2	2	fCM25	1	1	dienstmaedchen	243.815	25.5547	187.007	285.864	15.2838	0.0241056	0.070646	861.668	2307.11	3384.16	4367.53	13.4623	510.665
VH154	2	2	fCM25	1	1	schluessel	221.2	29.3597	103.008	277.051	13.3248	0.0199742	0.0855646	733.535	2170.89	3232.6	4228.08	13.9238	503.683
VH157	1	2	fCM25	1	1	biene	199.149	24.5546	153.102	254.523	21.5941	0.0186714	0.0513361	767.69	2112.75	3074.46	4233.06	15.806	391.447
VH157	1	2	fCM25	1	1	dienstmaedchen	207.69	19.1643	171.278	263.12	16.1462	0.0286711	0.0667022	825.434	2223.82	3232.43	4432.39	13.924	401.335
VH157	1	2	fCM25	1	1	schluessel	203.368	27.0039	163.965	276.123	13.8422	0.0242169	0.0951036	846.641	2115.4	3148	4312.76	14.1153	593.335
VH157	2	2	fCM25	1	1	biene	196.405	22.0297	103.339	236.395	19.7254	0.015593	0.0531413	690.233	2056.47	3058.92	4066.74	13.102	335.86
VH157	2	2	fCM25	1	1	dienstmaedchen	183.426	42.3976	87.9959	260.97	11.4889	0.0275908	0.084455	781.035	2253.06	3231.52	4308.63	12.4791	437.025
VH157	2	2	fCM25	1	1	schluessel	202.37	28.3124	100.8	293.485	11.25	0.0289691	0.104473	735.759	2059.8	3154.12	4322.24	13.7918	488.826
VH158	1	2	fCM25	1	1	biene	207.893	58.8943	103.671	396.021	13.0169	0.0246754	0.0693523	548.348	2003.19	2890.8	4104.74	10.2724	383.926
VH158	1	2	fCM25	1	1	dienstmaedchen	206.434	77.3452	105.106	458.053	7.96069	0.0384147	0.113697	786.891	2256.31	3100.08	4315.46	9.68014	1524.47
VH158	1	2	fCM25	1	1	schluessel	221.55	46.859	112.663	306.39	7.56938	0.0411876	0.120472	769.326	2059.33	3009.16	4153.98	10.0673	1620.01
VH158	2	2	fCM25	1	1	biene	198.715	66.0897	90.4498	299.776	11.9722	0.0331114	0.0945701	597.392	2002.05	3005.32	4172.65	10.7145	371.408
VH158	2	2	fCM25	1	1	dienstmaedchen	240.81	91.7324	109.643	463.882	9.08988	0.0352092	0.0969705	767.499	2191.14	3129.45	4324.5	9.96466	1487.01
VH158	2	2	fCM25	1	1	schluessel	218.028	100.469	109.526	464.357	5.66534	0.0435031	0.151755	723.366	2056.6	3054.44	4160.42	9.36476	1485.5
VH160	1	2	fCM25	1	1	biene	223.289	29.1338	184.702	299.399	15.4448	0.0259622	0.0696281	588.137	2115.81	3240.81	4186.09	8.56363	328.527
VH160	1	2	fCM25	1	1	dienstmaedchen	244.795	45.4349	197.023	480.065	12.7963	0.0325866	0.101169	696.819	2163.17	3260.5	4374.08	9.28851	742.543
VH160	1	2	fCM25	1	1	schluessel	217.712	28.0173	182.066	304.354	11.5074	0.0249121	0.105184	663.22	2101.25	3182.38	4301.39	8.95138	913.916
VH160	2	2	fCM25	1	1	biene	231.588	23.2599	195.508	292.473	20.8377	0.015222	0.0575297	505.472	1949.91	3077.41	4135.94	11.3123	337.539
VH160	2	2	fCM25	1	1	dienstmaedchen	223.055	51.2731	96.9366	292.148	14.2715	0.0203176	0.0648821	751.786	2176.48	3270.53	4460.85	10.4585	585.053
VH160	2	2	fCM25	1	1	schluessel	232.091	41.5004	192.881	428.195	11.1984	0.0279239	0.111495	750.661	2147.51	3227.97	4285.25	10.113	662.958
VH162	1	2	fCM25	1	1	biene	221.039	21.6739	179.564	266.99	20.7565	0.0169138	0.0500807	574.245	1976.68	3015.42	4156.27	12.9118	281.985
VH162	1	2	fCM25	1	1	dienstmaedchen	241.931	53.4863	195.435	459.337	16.9746	0.0272612	0.0775616	706.456	2230.88	3141.83	4200.42	12.3793	651.301
VH162	1	2	fCM25	1	1	schluessel	218.531	18.1201	186.365	271.482	12.9056	0.0284026	0.08606	705.648	2068.54	3143.02	4164.12	11.7835	679.275
VH162	2	2	fCM25	1	1	biene	215.578	37.3356	117.732	448.002	21.7989	0.0164767	0.0456016	591.63	1964.91	3093.75	4147.88	12.9853	294.85
VH162	2	2	fCM25	1	1	dienstmaedchen	222.869	24.7237	177.071	311.48	13.461	0.0237931	0.060042	755.458	2248.75	3049.42	4373.22	11.8115	652.728
VH162	2	2	fCM25	1	1	schluessel	215.962	26.8499	177.417	279.941	13.1014	0.0195899	0.0825075	659.376	2083.65	3042.98	4193.7	11.9718	550.515
VH163	1	2	fCM25	1	1	biene	206.805	31.9641	119.16	264.52	17.5451	0.0206019	0.062325	577.004	1925.9	3029.44	4231.08	10.1314	330.353
VH163	1	2	fCM25	1	1	dienstmaedchen	211.913	30.3135	161.785	279.161	12.3655	0.0329197	0.0784315	806.647	2128.72	3070.3	4260.57	11.3499	509.663
VH163	1	2	fCM25	1	1	schluessel	214.087	56.3326	161.695	483.651	11.0503	0.0298374	0.0796353	656.557	1959.62	2962.42	4145.89	9.57409	1015.27
VH163	2	2	fCM25	1	1	biene	200.518	24.0719	167.199	254.77	16.1005	0.0295641	0.0821425	552.96	2030.15	3043.08	4169.1	9.61788	275.52
VH163	2	2	fCM25	1	1	dienstmaedchen	198.951	40.4282	104.882	282.343	9.52037	0.0375585	0.123321	692.321	2108	3038.52	4199.71	9.40411	979.875
VH163	2	2	fCM25	1	1	schluessel	209.976	45.2868	160.546	380.738	13.0745	0.0263179	0.0773967	661.34	1965.34	2980.59	4100.55	8.89964	690.572
VH164	1	2	fCM25	1	1	biene	193.571	29.5355	142.332	258.711	19.301	0.0266068	0.0655556	675.381	1900.06	3052.02	4215.25	15.4473	318.229
VH164	1	2	fCM25	1	1	dienstmaedchen	221.395	41.2898	102.477	285.131	14.1316	0.0270106	0.0742389	699.31	2040.52	3104.14	4277.35	13.4845	536.198
VH164	1	2	fCM25	1	1	schluessel	206.889	47.6306	152.683	469.489	12.1657	0.0268864	0.0952904	781.387	2085.82	3137.1	4354.05	15.2332	992.626
VH164	2	2	fCM25	1	1	biene	198.818	28.1512	159.51	254.378	19.8245	0.0164211	0.0655793	591.567	1981.25	3058.51	4223.76	13.2178	312.427
VH164	2	2	fCM25	1	1	dienstmaedchen	221.333	29.9011	101.694	268.488	12.7159	0.0348872	0.110782	601.802	2073.68	3111.01	4304.65	11.2614	448.213
VH164	2	2	fCM25	1	1	schluessel	203.139	29.9896	159.1	273.886	11.0776	0.0261053	0.110546	667.421	2079.13	3057.46	4298.54	12.2225	939.4
VH168	1	2	fCM25	1	1	biene	203.591	25.389	107.087	248.541	17.1414	0.0259057	0.0596678	631.438	1880.19	3062.19	4166.69	13.2114	318.63
VH168	1	2	fCM25	1	1	dienstmaedchen	199.843	56.0248	89.5623	499.146	10.5518	0.0396299	0.112204	759.923	2173.7	3075.62	4246.36	11.0335	566.581
VH168	1	2	fCM25	1	1	schluessel	203.525	23.3998	168.444	270.77	10.859	0.0335859	0.11757	813.099	2092.68	3104.88	4203.71	12.5562	759.228
VH168	2	2	fCM25	1	1	biene	198.139	30.6107	92.5846	247.094	15.9155	0.0378924	0.0802764	635.852	1881.52	2984.63	3990.29	12.581	309.552
VH168	2	2	fCM25	1	1	dienstmaedchen	170.873	79.7005	91.8112	434.999	11.6123	0.0341849	0.111391	737.864	2183.57	3111.52	4183.4	10.7794	387.505
VH168	2	2	fCM25	1	1	schluessel	197.017	36.0571	114.531	288.884	9.21631	0.0380616	0.115638	680.38	1974.88	2926.58	4006.36	9.87358	742.581
VH172	1	2	fCM25	1	1	biene	221.397	29.4108	127.991	314.295	14.8469	0.0178062	0.0715875	602.345	2009.09	3068.3	4203.32	11.0064	356.267
VH172	1	2	fCM25	1	1	dienstmaedchen	252.253	78.7144	99.7473	484.324	10.8372	0.0290674	0.0780846	796.83	2155.69	3181.35	4335.83	11.2281	946.056
VH172	1	2	fCM25	1	1	schluessel	195.826	46.7398	100.667	278.797	11.0674	0.028282	0.111456	692.725	2040.67	3078.06	4184.63	10.2515	795.522
VH172	2	2	fCM25	1	1	biene	217.444	25.5722	179.518	270.057	17.6158	0.0192015	0.0651431	568.606	2051.32	3082.79	4307.46	11.3119	357.518
VH172	2	2	fCM25	1	1	dienstmaedchen	255.198	71.9005	176.562	515.678	12.477	0.0343239	0.0920209	816.025	2214.05	3136.16	4407.66	12.1635	902.759
VH172	2	2	fCM25	1	1	schluessel	230.262	32.9667	102.132	356.879	11.0273	0.02916	0.103468	702.563	1942.83	2970.68	4267.18	11.874	1209.27
VH173	1	2	fCM25	1	1	biene	216.405	24.7002	183.803	304.734	16.2864	0.0232012	0.105044	616.872	1946.92	3170.73	4061.55	11.2057	328.979
VH173	1	2	fCM25	1	1	dienstmaedchen	232.859	91.9963	96.0848	491.889	10.5398	0.0410088	0.120688	815.854	2244.04	3242.91	4242.18	10.9398	871.979
VH173	1	2	fCM25	1	1	schluessel	217.29	42.1708	180.59	395.35	11.2653	0.0313972	0.0989864	761.483	2151	3214.24	4189.63	11.3307	876.464
VH173	2	2	fCM25	1	1	biene	207.519	40.6144	179.086	495.09	19.2438	0.0164875	0.0661337	541.47	1935.49	3060.14	4098.22	10.9494	269.447
VH173	2	2	fCM25	1	1	dienstmaedchen	211.204	17.3822	176.398	261.58	11.2383	0.0255912	0.0865325	823.693	2134.31	3165.11	4243.47	10.6794	619.506
VH173	2	2	fCM25	1	1	schluessel	209.481	22.1391	177.217	269.641	13.1023	0.0165989	0.0929312	825.729	2111.12	3113.34	4236.66	12.1039	668.789
VH174	1	2	fCM25	1	1	biene	178.489	32.8351	100.714	249.805	14.8962	0.0332479	0.106899	604.366	1901.86	2909.5	3934.94	12.0918	249.287
VH174	1	2	fCM25	1	1	dienstmaedchen	204.171	20.0564	164.904	251.959	11.937	0.0477172	0.112909	827.648	2244.78	3156.23	4196.28	10.6219	358.295
VH174	1	2	fCM25	1	1	schluessel	215.595	51.2523	160.834	429.168	7.04314	0.0423425	0.140314	784.681	2057.37	2978.66	4007.43	11.1008	617.389
VH174	2	2	fCM25	1	1	biene	189.126	26.6771	102.205	250.375	14.2598	0.0421634	0.117196	666.321	2039.33	3017.86	4099.15	11.6592	239.105
VH174	2	2	fCM25	1	1	dienstmaedchen	219.183	43.7266	174.53	491.354	7.81706	0.0584781	0.251809	821.492	2189.69	3183.11	4313.26	10.902	453.771
VH174	2	2	fCM25	1	1	schluessel	175.433	56.9003	100.99	402.925	7.88779	0.0378079	0.136215	880.693	2129.91	3107.05	4175.88	11.1737	945.75
VH178	1	2	fCM25	1	1	biene	151.04	12.3588	124.155	179.684	20.2278	0.0199336	0.0615111	570.264	1941.54	2951.26	4280.43	13.5964	195.985
VH178	1	2	fCM25	1	1	dienstmaedchen	151.31	10.7021	119.929	188.373	12.1465	0.0264862	0.102509	776.977	2159.27	3123.72	4388.12	12.1787	526.651
VH178	1	2	fCM25	1	1	schluessel	156.767	17.9981	104.705	258.712	10.8204	0.0348785	0.128319	740.94	2097.05	3096.89	4312.57	11.9351	816.537
VH178	2	2	fCM25	1	1	biene	140.908	13.3579	123.652	171.38	18.3543	0.0206869	0.070893	589.909	1945.52	3016.91	4165.76	13.5099	212.107
VH178	2	2	fCM25	1	1	dienstmaedchen	143.449	10.346	121.805	170.754	8.8279	0.0522555	0.120832	816.354	2213.58	3113.88	4348.73	11.8629	601.113
VH178	2	2	fCM25	1	1	schluessel	145.225	14.7501	119.374	179.808	10.0209	0.045956	0.148028	767.714	2038.69	3017.76	4218.62	12.1036	659.725
VH179	1	2	fCM25	1	1	biene	194.888	38.1634	102.257	280.84	14.1403	0.0268523	0.08936	653.894	1986.55	3022.78	4239.25	11.831	320.605
VH179	1	2	fCM25	1	1	dienstmaedchen	218.91	23.8045	170.016	268.328	10.1517	0.0311013	0.106451	833.376	2229.07	3162.93	4371.65	11.4846	588.716
VH179	1	2	fCM25	1	1	schluessel	214.891	31.2059	169.998	304.818	10.4073	0.0305853	0.146028	722.614	2150.01	3008.2	4233.25	11.6855	752.331
VH179	2	2	fCM25	1	1	biene	203.595	41.9829	90.7466	260.484	14.8538	0.0271697	0.101681	573.959	1894.22	2919.04	4097.76	12.6991	306.952
VH179	2	2	fCM25	1	1	dienstmaedchen	213.7	28.2984	103.089	263.681	9.32051	0.0345501	0.102655	818.618	2203.76	3126.44	4386.16	11.9053	712.849
VH179	2	2	fCM25	1	1	schluessel	230.67	36.4159	167.757	321.821	9.8569	0.0357036	0.127512	773.723	2144	3052.96	4370.06	11.4842	827.713
VH180	1	2	fCM25	1	1	biene	227.838	50.4942	179.219	455.146	17.6407	0.0203998	0.0730896	601.306	1986.09	3018.6	4244.2	10.8787	327.922
VH180	1	2	fCM25	1	1	dienstmaedchen	242.02	26.5353	172.184	290.84	12.4544	0.021706	0.0872754	824.137	2174.79	3169.08	4358.69	10.8342	497.159
VH180	1	2	fCM25	1	1	schluessel	238.56	36.5381	189.323	340.717	10.5317	0.0228604	0.113511	785.397	2207.69	3196.57	4351.46	9.46918	907.078
VH180	2	2	fCM25	1	1	biene	216.058	33.5177	88.9696	279.382	19.8855	0.0174097	0.0580977	641.656	2004.25	3028.82	4233.12	11.628	305.038
VH180	2	2	fCM25	1	1	dienstmaedchen	233.264	27.9982	133.776	283.815	12.8941	0.0224073	0.0853755	751.315	2259.1	3122.97	4376.61	10.3946	550.809
VH180	2	2	fCM25	1	1	schluessel	237.865	33.9208	206.668	389.528	11.5604	0.0202835	0.0977855	713.955	2211.22	3156.59	4291.7	10.0299	801.534
VH181	1	2	fCM25	1	1	biene	227.34	22.7835	201.05	284.325	20.1972	0.0153012	0.0571208	600.508	1993.72	3015.64	4219.53	14.7835	339.822
VH181	1	2	fCM25	1	1	dienstmaedchen	240.676	24.7509	190.006	302.785	12.5913	0.0263376	0.0816266	801.665	2137.55	3118.1	4312.67	13.787	743.9
VH181	1	2	fCM25	1	1	schluessel	242.078	45.1216	205.058	466.247	14.1995	0.018254	0.0792505	746.351	2064.08	3145.05	4252.57	12.9582	740.142
VH181	2	2	fCM25	1	1	biene	208.896	43.9944	92.9383	272.771	17.9484	0.0228835	0.0737905	563.727	1984.79	2825.68	4131.92	11.407	321.741
VH181	2	2	fCM25	1	1	dienstmaedchen	237.158	33.2646	204.835	425.252	13.0007	0.0194183	0.0885529	791.49	2267.01	3186.15	4301.84	12.4885	807.682
VH181	2	2	fCM25	1	1	schluessel	223.647	58.3785	110.625	452.731	11.8642	0.0331067	0.117117	628.158	2035.33	2985.93	4205.64	9.33576	486.274
VH182	1	2	fCM25	1	1	biene	230.227	46.0659	188.037	468.142	20.2621	0.0206794	0.0590802	608.509	2042.71	3198.22	4177.73	11.6685	285.433
VH182	1	2	fCM25	1	1	dienstmaedchen	238.567	23.621	191.498	285.828	13.8932	0.0189219	0.0679579	644.4	2173.24	3130.89	4292.14	10.3924	374.105
VH182	1	2	fCM25	1	1	schluessel	217.341	36.0015	102.039	287.282	12.7145	0.0220213	0.106969	668.648	2119.09	3100.12	4235.75	9.32248	587.579
VH182	2	2	fCM25	1	1	biene	237.577	30.8453	197.376	297.325	18.7462	0.016714	0.0643738	607.145	2006.57	3055.33	4082.34	11.7539	314.566
VH182	2	2	fCM25	1	1	dienstmaedchen	229.892	57.3031	102.522	316.79	13.0031	0.0208562	0.0946579	677.445	2137.63	3151.39	4247.56	11.3057	566.487
VH182	2	2	fCM25	1	1	schluessel	248.378	39.028	201.344	382.576	12.7973	0.0202598	0.0932621	800.258	2112.24	3087.14	4226.52	11.5546	894.403
VH183	1	2	fCM25	1	1	biene	225.454	28.8241	182.843	284.426	19.7336	0.0164478	0.0537739	604.872	1985.53	3131.99	4149.12	13.3457	350.662
VH183	1	2	fCM25	1	1	dienstmaedchen	243.046	28.5496	186.444	305.442	12.7612	0.0234927	0.0765178	794.829	2183.08	3181.41	4348.22	12.0796	776.555
VH183	1	2	fCM25	1	1	schluessel	238.156	46.1214	100.009	458.885	10.5216	0.0282324	0.0937813	797.129	2068.36	3100.53	4169.97	12.7058	1071.25
VH183	2	2	fCM25	1	1	biene	223.871	39.8793	183.421	465.617	17.6766	0.021609	0.0697115	597.477	1971.79	3020.36	4092.75	11.5215	314.997
VH183	2	2	fCM25	1	1	dienstmaedchen	229.108	25.5133	99.9857	293.824	10.7678	0.0387238	0.0924773	753.253	2187.68	3146.35	4288.47	11.3719	628.719
VH183	2	2	fCM25	1	1	schluessel	237.39	62.8426	90.5935	477.421	13.8415	0.0238811	0.0819494	686.048	1998.25	3060.62	4150.93	12.9218	945.487
VH184	1	2	fCM25	1	1	biene	211.212	26.4189	168.543	262.005	17.5476	0.0188949	0.0535657	655.015	1990.41	3115.47	4196.48	12.8051	295.444
VH184	1	2	fCM25	1	1	dienstmaedchen	221.074	18.5353	177.366	264.249	14.3494	0.0199334	0.0729706	775.532	2262.46	3192.78	4317.57	12.0665	480.981
VH184	1	2	fCM25	1	1	schluessel	230.371	45.3034	184.321	474.4	11.8352	0.0226327	0.0899198	712.366	2173.03	3135.91	4216.72	11.0796	544.926
VH184	2	2	fCM25	1	1	biene	214.38	37.2022	168.651	330.724	17.4738	0.0226411	0.0883203	626.405	2007.5	3159.63	4277.85	13.3119	292.108
VH184	2	2	fCM25	1	1	dienstmaedchen	224.244	26.7821	179.076	275.447	11.7317	0.028006	0.0733652	850.031	2234.34	3200.53	4286.09	12.5465	597.017
VH184	2	2	fCM25	1	1	schluessel	219.763	36.4053	159.494	305.229	11.0168	0.0210016	0.0905208	686.958	2150.95	3081.45	4205.6	11.1982	732.582
VH185	1	2	fCM25	1	1	biene	200.463	29.421	90.1522	267.549	18.4835	0.0194472	0.0868586	455.851	1904.35	2953.72	4138.46	9.55121	258.689
VH185	1	2	fCM25	1	1	dienstmaedchen	209.477	40.0412	106.126	276.235	10.7026	0.0263428	0.106659	676.057	2077.54	3039.83	4334.76	9.48922	592.692
VH185	1	2	fCM25	1	1	schluessel	185.775	30.7849	123.484	276.414	10.3616	0.0252108	0.110428	748.749	2049.26	3063.47	4299.46	9.61176	781.933
VH185	2	2	fCM25	1	1	biene	208.683	30.4797	176.232	281.628	19.6331	0.0180254	0.0710862	514.413	1790.88	2883.2	4062.26	9.1647	263.239
VH185	2	2	fCM25	1	1	dienstmaedchen	228.677	73.2086	100.641	501.558	12.6785	0.031685	0.106671	776.003	2167.82	3127.34	4370.86	9.13435	456.899
VH185	2	2	fCM25	1	1	schluessel	208.949	48.0509	108.531	469.346	13.1772	0.0296345	0.105296	727.557	2015.62	2983.73	4182.68	9.47798	696.602
VH186	1	2	fCM25	1	1	biene	221.588	25.7104	185.86	311.692	18.1301	0.0190662	0.0713014	674.649	1952.23	3045.41	4106.01	13.2171	339.786
VH186	1	2	fCM25	1	1	dienstmaedchen	227.313	28.6442	87.8731	282.808	10.2919	0.0252949	0.0988202	820.564	2188.3	3167.14	4208.6	12.6582	608.815
VH186	1	2	fCM25	1	1	schluessel	222.62	30.3365	96.8794	283.815	12.8863	0.0227036	0.106519	715.908	2064.08	3029.39	4174.03	13.1184	653.691
VH186	2	2	fCM25	1	1	biene	237.221	31.923	196.692	338.817	19.0751	0.0182768	0.0692227	632.771	1900.97	3088.49	4192.16	12.8751	373.92
VH186	2	2	fCM25	1	1	dienstmaedchen	247.306	56.5297	143.416	500.713	12.7725	0.023426	0.0955906	822.08	2200.38	3190.17	4393.24	12.7589	539.108
VH186	2	2	fCM25	1	1	schluessel	253.483	61.861	200.312	489.015	13.8034	0.0206933	0.0906685	769.858	2067.23	3132.18	4183.89	13.8307	616.622
VH188b	1	2	fCM25	1	1	biene	199.696	42.0508	146.509	455.742	18.7297	0.0196923	0.0648995	537.173	1763.5	2939.68	4005.72	11.5368	296.08
VH188b	1	2	fCM25	1	1	dienstmaedchen	210.244	40.9228	158.683	465.83	12.4107	0.0275334	0.0890885	782.217	2092.48	3114.55	4299.63	10.358	920.494
VH188b	1	2	fCM25	1	1	schluessel	199.427	31.6909	157.888	295.219	12.8098	0.0264586	0.104312	705.319	1931.22	2977.64	4086.16	11.3974	712.886
VH188b	2	2	fCM25	1	1	biene	193.921	40.9004	134.676	441.842	17.48	0.0216857	0.0722058	500.77	1740.08	2878.78	3903.54	10.1315	338.052
VH188b	2	2	fCM25	1	1	dienstmaedchen	215.53	56.5821	150.061	490.533	12.0459	0.0322656	0.107302	781.441	2069.47	3040.65	4169.35	11.3403	739.706
VH188b	2	2	fCM25	1	1	schluessel	183.386	33.9728	88.5926	264.01	12.1393	0.0269218	0.103645	681.662	1867.45	2901.62	4040.5	10.7198	546.257
VH189	1	2	fCM25	1	1	biene	194.987	24.5433	158.001	241.8	16.7186	0.0217543	0.0599493	732.767	1999.32	3103.21	4111.01	13.0093	358.213
VH189	1	2	fCM25	1	1	dienstmaedchen	202.967	23.8525	154.15	245.063	13.7326	0.0204905	0.066402	782.941	2102.42	3135.81	4261.05	13.0599	616.542
VH189	1	2	fCM25	1	1	schluessel	190.3	35.0518	94.3034	265.569	11.4985	0.0311699	0.0968556	782.019	2167.71	3123.37	4175.77	13.171	964.902
VH189	2	2	fCM25	1	1	biene	192.093	25.9388	100.705	241.013	17.9155	0.0267429	0.0556117	646.014	2001.06	3001.17	4101.34	13.3268	344.937
VH189	2	2	fCM25	1	1	dienstmaedchen	203.311	31.2624	101.358	252.761	14.3398	0.0143507	0.0646239	739.734	2070.08	3067.14	4261.55	13.4483	550.879
VH189	2	2	fCM25	1	1	schluessel	200.732	26.1526	104.227	285.544	12.111	0.0227628	0.0895998	759.651	2149.31	3130.94	4226.98	12.9544	645.988
VH190	1	2	fCM25	1	1	biene	180.016	34.0957	115.191	239.315	15.2347	0.0293268	0.10522	720.494	2085.94	3291.39	4377.93	7.8778	319.716
VH190	1	2	fCM25	1	1	dienstmaedchen	171.197	55.591	101.135	303.879	8.1793	0.0264822	0.130366	1071.77	2367.28	3340.07	4468.96	7.94127	1064.6
VH190	1	2	fCM25	1	1	schluessel	206.027	47.0527	102.21	442.894	9.25581	0.0365853	0.125745	933.546	2334.72	3302.08	4358.62	8.06082	1287.08
VH190	2	2	fCM25	1	1	biene	183.377	30.6227	116.041	241.49	15.7778	0.0366345	0.103443	634.924	2115.14	3304.48	4324.53	9.09654	255.079
VH190	2	2	fCM25	1	1	dienstmaedchen	192.242	39.1051	106.599	271.68	9.6491	0.0301224	0.108814	942.437	2313.3	3346.39	4448.59	8.87348	628.001
VH190	2	2	fCM25	1	1	schluessel	191.702	35.0823	117.336	304.341	8.1962	0.0366242	0.136574	791.275	2224.44	3252.1	4272.86	7.4973	939.036
VH191	1	2	fCM25	1	1	biene	207.447	35.9463	99.6759	281.724	17.1535	0.0235296	0.0586708	688.65	2020.8	3152.23	4191.95	12.3765	361.905
VH191	1	2	fCM25	1	1	dienstmaedchen	218.417	27.3606	94.2672	264.534	10.8235	0.0232873	0.078651	762.691	2259.36	3182.14	4320.37	11.5556	796.89
VH191	1	2	fCM25	1	1	schluessel	200.146	30.8614	122.713	264.702	12.0748	0.0242422	0.0901567	778.49	2151.67	3092.06	4100.93	11.7035	885.429
VH191	2	2	fCM25	1	1	biene	210.682	30.1373	176.914	280.489	17.4977	0.0254018	0.0618211	651.238	1970.83	3148.44	4122.72	12.0732	340.696
VH191	2	2	fCM25	1	1	dienstmaedchen	222.033	22.5281	170.052	273.823	13.0128	0.0202374	0.0791656	764.027	2284.95	3238.44	4307.3	10.9166	698.88
VH191	2	2	fCM25	1	1	schluessel	214.419	34.011	97.6904	368.439	12.9418	0.0257321	0.0951349	757.856	2120.16	3121.32	4110.61	10.2967	747.703
VH193	1	2	fCM25	1	1	biene	212.198	51.4202	167.77	488.455	17.5398	0.022843	0.0726406	552.403	1908.43	3174.5	4246.76	12.5612	383.134
VH193	1	2	fCM25	1	1	dienstmaedchen	223.709	53.8152	166.974	497.14	12.9893	0.0203514	0.0769392	801.293	2135.52	3153.17	4289.1	10.8223	710.96
VH193	1	2	fCM25	1	1	schluessel	206.267	29.8645	159.865	278.342	13.8808	0.0195026	0.076845	694.023	2001.83	3069.59	4178.21	13.7474	587.38
VH193	2	2	fCM25	1	1	biene	197.25	22.9057	161.179	268.334	19.6432	0.0197754	0.0700449	603.351	1936.47	3114.45	4197.25	15.3893	319.322
VH193	2	2	fCM25	1	1	dienstmaedchen	232.52	52.2969	166.427	466.634	15.305	0.0277714	0.0783325	871.093	2116.34	3190.31	4298.31	13.7969	400.551
VH193	2	2	fCM25	1	1	schluessel	203.102	32.2293	99.14	278.198	13.644	0.0255943	0.101359	774.755	1977.78	3089.19	4308.15	17.9024	672.328
VH194	1	2	fCM25	1	1	biene	240.458	13.2492	216.788	271.931	21.2676	0.0181865	0.0793088	532.908	1746.49	2962.14	4042.58	12.2427	259.581
VH194	1	2	fCM25	1	1	dienstmaedchen	246.949	15.5947	215.743	287.076	16.9913	0.0234289	0.0853154	695.45	2027.47	3027.97	4251.43	11.4846	361.248
VH194	1	2	fCM25	1	1	schluessel	252.583	26.097	120.932	304.967	14.3743	0.0226086	0.109951	713.842	1929.38	3026.64	4195.62	10.5012	417.562
VH194	2	2	fCM25	1	1	biene	245.825	17.8365	215.767	287.729	23.5061	0.0141464	0.0475741	525.421	1759.1	2990.55	4109.58	11.9839	267.234
VH194	2	2	fCM25	1	1	dienstmaedchen	245.793	14.61	215.36	273.965	19.091	0.0155736	0.0714878	600.996	2020.86	2984.04	4168.27	11.971	311.426
VH194	2	2	fCM25	1	1	schluessel	250.619	19.8509	215.404	313.058	14.8511	0.0193373	0.0919792	657.288	1959.59	3009.03	4144.36	10.3753	444.766
VH195	1	2	fCM25	1	1	biene	221.365	47.8733	116.169	333.02	20.939	0.0180878	0.0815201	519.882	2023.87	2934.49	4214.47	12.5024	322.71
VH195	1	2	fCM25	1	1	dienstmaedchen	255.667	68.2938	142.732	487.627	15.011	0.0284353	0.149924	748.388	2176.03	3047.44	4346.18	12.1874	382.955
VH195	1	2	fCM25	1	1	schluessel	283.531	78.4414	189.496	499.024	14.4608	0.0370826	0.115847	688.478	2042.47	2901.91	4259.97	11.7709	467.74
VH195	2	2	fCM25	1	1	biene	231.841	52.7476	100.324	508.973	22.2751	0.0158705	0.0599192	586.341	1988.81	2929.7	4176.35	11.8281	287.888
VH195	2	2	fCM25	1	1	dienstmaedchen	231.666	44.5889	120.472	294.948	14.7632	0.0252978	0.105756	816.062	2192.2	3067.06	4387.23	11.8476	422.593
VH195	2	2	fCM25	1	1	schluessel	222.284	72.9072	116.224	484.86	13.5744	0.0189967	0.0778347	796.892	1976.57	2891.75	4308	12.1393	482.263
VH197	1	2	fCM25	1	1	biene	223.137	33.0125	91.2777	281.682	15.007	0.0266945	0.0857099	604.587	1936.36	3035.24	3988.46	9.6173	331.711
VH197	1	2	fCM25	1	1	dienstmaedchen	213.559	55.1093	103.638	288.985	11.6827	0.0306537	0.0959383	714.509	2139.73	3114.75	4183.03	9.88224	566.917
VH197	1	2	fCM25	1	1	schluessel	197.053	50.4351	98.6354	283.758	9.03842	0.034057	0.118289	703.522	2009.36	3037.77	4073	9.44464	736.616
VH197	2	2	fCM25	1	1	biene	220.383	33.9198	101.215	275.997	19.9663	0.0202724	0.049145	583.971	1923.78	3035.72	4070.21	10.6751	326.696
VH197	2	2	fCM25	1	1	dienstmaedchen	252.58	74.4676	116.758	493.344	14.1631	0.0315294	0.0781208	790.838	2235.12	3167.09	4280.25	11.4796	587.807
VH197	2	2	fCM25	1	1	schluessel	216.726	69.8281	89.9287	491.575	12.3612	0.0237491	0.0795981	651.981	2007.46	2954.54	4182.89	11.5721	668.809
VH198a	2	2	fCM25	1	1	biene	243.378	27.7659	197.068	298.556	22.507	0.0151229	0.0556137	605.465	1932.37	3065.82	4330.58	11.9107	339.252
VH198a	2	2	fCM25	1	1	dienstmaedchen	249.138	25.1784	191.82	305.279	13.952	0.0143068	0.0616655	781.648	2112.71	3168.73	4429.77	12.1973	980.126
VH198a	2	2	fCM25	1	1	schluessel	227.764	47.4951	140.856	367.259	15.1961	0.0161897	0.0857006	704.165	2046.3	3066.18	4249.06	11.3503	1082.83
VH198a	1	2	fCM25	1	1	biene	237.853	49.5837	198.25	493.191	19.4153	0.0207485	0.0666435	639.749	1932.05	3031.09	4324.67	12.1615	375.837
VH198a	1	2	fCM25	1	1	dienstmaedchen	284.094	77.0134	115.207	467.016	13.9142	0.0258271	0.0834521	893.667	2253.99	3292	4467.74	11.2577	1993.77
VH198a	1	2	fCM25	1	1	schluessel	241.954	52.486	100.665	377.412	12.624	0.0238819	0.120233	677.68	2026.74	3068.24	4266.71	10.1743	1001.08
VH199a	1	2	fCM25	1	1	biene	219.769	25.2849	177.372	279.348	19.0745	0.0219852	0.0731607	548.092	1958.07	3050.89	4296.76	10.6804	329.316
VH199a	1	2	fCM25	1	1	dienstmaedchen	244.38	44.7432	180.31	476.964	13.7773	0.031028	0.102838	830.492	2202.95	3183.67	4421.03	10.4905	526.807
VH199a	1	2	fCM25	1	1	schluessel	219.552	44.1494	97.1943	316.578	12.383	0.0292077	0.114796	685.294	2100.17	3052.07	4244.08	10.3008	583.091
VH199a	2	2	fCM25	1	1	biene	225.472	40.3227	89.235	281.492	20.4566	0.0167124	0.0583605	578.073	1897.8	3037.56	4216.32	11.5131	314.46
VH199a	2	2	fCM25	1	1	dienstmaedchen	206.25	56.0323	94.2479	276.079	11.9155	0.026345	0.09092	834.438	2087.32	3157.69	4324.94	10.6297	499.107
VH199a	2	2	fCM25	1	1	schluessel	231.622	25.4322	190.182	305.033	12.9332	0.0268728	0.0984868	748.434	2095.51	3087.63	4297.61	9.57646	664.604
VH200a	1	2	fCM25	1	1	biene	210.144	36.6192	100.808	268.058	19.9601	0.0161302	0.0736198	624.702	1770.48	2812.22	4036.12	10.9728	306.465
VH200a	1	2	fCM25	1	1	dienstmaedchen	227.758	21.7325	140.613	270.029	11.6229	0.0257011	0.112078	825.586	2179.33	3184.86	4339.08	10.0193	551.745
VH200a	1	2	fCM25	1	1	schluessel	220.846	24.1068	182.156	288.678	10.9205	0.0308064	0.122515	871.116	2154.81	3172.8	4200.77	10.4104	621.61
VH200a	2	2	fCM25	1	1	biene	212.914	32.3449	153.378	264.591	13.7491	0.0318164	0.11161	601.268	1877.11	2918.54	4092.79	10.035	321.846
VH200a	2	2	fCM25	1	1	dienstmaedchen	214.422	29.4538	163.613	266.535	9.79234	0.0304639	0.123476	877.544	2197.18	3208.48	4336.26	10.6582	564.32
VH200a	2	2	fCM25	1	1	schluessel	213.489	49.3431	110.114	301.933	6.93558	0.0439598	0.111699	901.501	2114.17	3088	4178.39	10.1482	589.695
VH202	1	2	fCM25	1	1	biene	223.103	34.8976	168.003	305.103	13.9975	0.0185248	0.0710697	608.355	2055.73	3183.47	4214.97	7.55518	463.343
VH202	1	2	fCM25	1	1	dienstmaedchen	228.543	50.4502	99.9056	381.164	9.54617	0.0249789	0.0836055	777.431	2294.44	3255.17	4431.7	8.60466	1213.29
VH202	1	2	fCM25	1	1	schluessel	218.839	45.2702	91.3014	401.725	12.0381	0.0268236	0.0920088	769.581	2006.33	3031.09	4229.01	9.35408	2324.55
VH202	2	2	fCM25	1	1	biene	231.748	30.0252	182.868	297.637	17.0694	0.0171284	0.0568575	668.188	2029.73	3205.56	4296.99	8.76151	375.165
VH202	2	2	fCM25	1	1	dienstmaedchen	232.878	36.7964	178.379	302.898	11.491	0.0197396	0.0755811	823.706	2350.77	3262.7	4413.87	11.1514	1516.8
VH202	2	2	fCM25	1	1	schluessel	234.389	54.3326	107.323	470.797	11.884	0.0223496	0.094976	738.877	1978.88	3037.87	4198.14	9.92138	834.489
VH203	1	2	fCM25	1	1	biene	213.131	19.2207	169.104	261.676	19.6553	0.0193453	0.0771531	530.477	1925.56	3111.59	4129.24	10.5206	296.794
VH203	1	2	fCM25	1	1	dienstmaedchen	217.687	33.5295	94.8503	264.482	11.9749	0.0282729	0.0894524	769.397	2241.09	3260.87	4314.97	11.3435	716.237
VH203	1	2	fCM25	1	1	schluessel	226.27	28.801	175.997	302.63	13.8035	0.0250763	0.0969847	660.964	2080.41	3105.9	4177.4	11.8175	647.194
VH203	2	2	fCM25	1	1	biene	213.809	19.516	165.241	261.688	17.8506	0.0201391	0.0743403	586.022	1885.02	3119.92	4061.03	11.0574	311.833
VH203	2	2	fCM25	1	1	dienstmaedchen	227.868	19.1702	170.395	264.325	15.3471	0.0279532	0.0766505	731.652	2150.29	3136.36	4231.46	11.8598	497.443
VH203	2	2	fCM25	1	1	schluessel	230.436	51.148	103.641	415.896	12.8064	0.0271544	0.116377	709.822	1994.82	3066.56	4099.3	12.0464	567.86
VH204	1	2	fCM25	1	1	biene	200.971	21.7324	172.218	262.73	19.5065	0.0220599	0.0786326	635.91	1896.54	3038.39	4164.54	13.9484	272.106
VH204	1	2	fCM25	1	1	dienstmaedchen	196.8	69.1621	101.147	489.964	11.2541	0.0381469	0.135033	809.472	2136.44	3045.38	4243.33	11.0192	513.849
VH204	1	2	fCM25	1	1	schluessel	200.416	33.2085	88.8806	277.736	11.527	0.0354858	0.0962941	851.47	1979.69	2973.53	4196.87	12.6923	545.858
VH204	2	2	fCM25	1	1	biene	208.248	24.5167	167.325	262.767	19.1431	0.0213778	0.0640224	651.289	1895.96	3025.49	4075.14	10.7057	271.753
VH204	2	2	fCM25	1	1	dienstmaedchen	202.377	62.0794	103.437	488.932	13.1157	0.0306268	0.108989	851.89	2215.56	3147.84	4281.6	9.30025	531.671
VH204	2	2	fCM25	1	1	schluessel	203.502	32.5075	118.807	288.802	10.979	0.0294056	0.104358	842.453	2061.93	3097.32	4166.39	9.9461	534.241
VH205	1	2	fCM25	1	1	biene	217.516	23.4145	186.134	298.351	19.5264	0.0170041	0.0651749	575.325	1850.98	3011.89	4159.4	11.0855	270.209
VH205	1	2	fCM25	1	1	dienstmaedchen	222.267	46.1498	100.501	284.4	11.124	0.0412951	0.0905073	713.386	2088.1	3126.31	4292.55	10.3258	628.533
VH205	1	2	fCM25	1	1	schluessel	181.498	48.6725	89.2043	244.48	12.2719	0.0242026	0.0995239	675.334	1964.19	3015.42	4201.98	10.6404	454.474
VH205	2	2	fCM25	1	1	biene	215.381	29.2271	180.874	293.094	17.297	0.0288949	0.0860457	588.948	1837.31	2950.35	4006.05	11.0233	298.708
VH205	2	2	fCM25	1	1	dienstmaedchen	230.068	27.5949	194.548	354.909	10.534	0.034273	0.120817	796.291	2152.75	3138.49	4280.14	9.59759	603.799
VH205	2	2	fCM25	1	1	schluessel	224.881	33.2203	184.793	321.396	10.4109	0.0328794	0.121792	851.746	2064.52	3082.66	4192.71	10.4313	699.205
VH206	1	2	fCM25	1	1	biene	208.846	14.2393	181.791	241.601	22.6769	0.0166432	0.0484308	520.673	1763.41	2778.88	4057.19	11.4094	249.507
VH206	1	2	fCM25	1	1	dienstmaedchen	199.298	34.3273	102.585	246.602	13.6972	0.0186245	0.0638965	775.921	2185.11	3062.86	4272.7	10.2165	448.038
VH206	1	2	fCM25	1	1	schluessel	214.174	47.8731	93.4645	416.113	12.7189	0.0278075	0.1021	738.706	2037.41	3056.99	4136.5	10.9959	459.209
VH206	2	2	fCM25	1	1	biene	212.846	29.0492	100.115	277.563	19.0849	0.0255604	0.0782433	520.117	1885.57	2881.91	4162.35	10.5691	272.89
VH206	2	2	fCM25	1	1	dienstmaedchen	222.033	66.0739	108.224	497.587	13.6814	0.0195213	0.0663063	838.869	2250.29	3100.24	4379.67	10.4719	480.958
VH206	2	2	fCM25	1	1	schluessel	215.696	45.0123	91.0754	326.81	12.7176	0.0230623	0.0887488	751.93	2085.63	3052.52	4248.39	10.2016	806.684
VH207	1	2	fCM25	1	1	biene	218.484	30.2365	172.874	290.742	17.0201	0.022781	0.0780646	527.2	1849.26	2925.28	4000.34	9.63889	322.938
VH207	1	2	fCM25	1	1	dienstmaedchen	231.976	26.3705	181.231	284.98	10.8177	0.0261411	0.0837935	744.419	2115.09	3064.61	4232.56	9.24362	889.952
VH207	1	2	fCM25	1	1	schluessel	219.201	32.5858	170.345	302.609	9.60519	0.0381534	0.0965996	692.282	2046.52	2947.44	4056.81	9.64123	928.624
VH207	2	2	fCM25	1	1	biene	206.687	23.803	173.987	256.37	17.6991	0.0280631	0.0742913	555.205	1888.98	2882.33	3972.16	10.9063	323.494
VH207	2	2	fCM25	1	1	dienstmaedchen	237.127	60.7792	176.309	447.176	12.1599	0.0310941	0.0980413	787.845	2139.73	3050.69	4255.11	10.5072	851.411
VH207	2	2	fCM25	1	1	schluessel	235.756	63.7785	161.835	474.456	10.8732	0.0320843	0.114038	702.468	1975.53	2901.4	4083.04	9.44424	788.599
VH208	1	2	fCM25	1	1	biene	201.113	26.1879	109.307	282.011	15.2214	0.0274143	0.103923	545.662	1986.69	3087.99	4075.95	7.70104	311.254
VH208	1	2	fCM25	1	1	dienstmaedchen	239.066	105.316	106.393	499.887	12.0065	0.0398439	0.142108	757.282	2210.58	3130.77	4247.08	10.0246	3320.23
VH208	1	2	fCM25	1	1	schluessel	234.506	79.5159	87.817	514.957	9.73506	0.0313975	0.161036	743.325	2072.62	3036.2	4062.34	9.76687	2851.19
VH208	2	2	fCM25	1	1	biene	205.876	26.6456	175.013	301.383	16.5561	0.0183469	0.104373	552.601	1998.06	2993.61	4053.14	11.2919	273.545
VH208	2	2	fCM25	1	1	dienstmaedchen	215.038	78.2263	100.284	474.805	10.9399	0.0411916	0.143583	639.958	2236.97	3081.71	4302.16	10.2828	1169.91
VH208	2	2	fCM25	1	1	schluessel	211.681	34.3914	88.9543	303.261	12.162	0.0310826	0.105075	652.455	2122.45	3044.03	4236.67	11.3476	1113.12
VH210	1	2	fCM25	1	1	biene	174.261	29.6661	144.429	254.237	20.6001	0.0228309	0.0745051	601.939	1955.79	3153.83	4135.04	11.4819	230.655
VH210	1	2	fCM25	1	1	dienstmaedchen	192.581	43.6719	135.639	297.891	11.0751	0.0340955	0.0924376	867.1	2197.83	3198.16	4350.42	10.5217	475.335
VH210	1	2	fCM25	1	1	schluessel	184.012	36.6931	143.797	288.324	14.0639	0.0311088	0.108491	685.835	2055.29	3058.23	4124.33	10.3983	608.114
VH210	2	2	fCM25	1	1	biene	192.25	44.0095	147.659	479.651	20.2273	0.0171301	0.0556454	657.969	1967.16	3223.52	4139.24	11.4031	280.41
VH210	2	2	fCM25	1	1	dienstmaedchen	213.584	48.6977	144.408	301.876	11.9587	0.0295103	0.082292	812.885	2187.18	3260.77	4361.62	9.99994	412.163
VH210	2	2	fCM25	1	1	schluessel	186.339	34.4479	133.237	280.074	13.295	0.029683	0.094895	680.518	2020.66	3142.16	4210.41	10.3576	537.864
VH212	1	2	fCM25	1	1	biene	197.836	42.3194	100.506	259.346	18.1368	0.0184596	0.0783882	591.466	1805.31	2775.83	3949.45	12.1592	321.586
VH212	1	2	fCM25	1	1	dienstmaedchen	216.488	73.0515	89.9912	446.966	15.8674	0.0257343	0.0906395	689.986	2028.99	3084.59	4167.92	11.6293	419.541
VH212	1	2	fCM25	1	1	schluessel	233.441	50.3875	194.317	495.14	15.4053	0.0237446	0.0923909	712.374	2100.82	3069.56	4205.24	12.1606	453.434
VH212	2	2	fCM25	1	1	biene	220.988	16.9225	173.983	259.363	20.0323	0.0211868	0.0841168	611.799	1866.92	2935.27	4068.88	12.8408	301.157
VH212	2	2	fCM25	1	1	dienstmaedchen	190.678	55.911	95.2066	300.28	13.5649	0.0200366	0.0982815	761.388	2044.33	3100.13	4185.23	12.3206	396.266
VH212	2	2	fCM25	1	1	schluessel	209.878	72.1839	94.5203	474.88	12.1494	0.0262466	0.126592	680.753	2038.2	3034.34	4226.09	11.5709	465.429
VH213	1	2	fCM25	1	1	biene	239.013	29.7555	108.774	303.701	18.9289	0.019324	0.0581999	585.54	1987.2	2999.38	4187.69	9.8949	330.705
VH213	1	2	fCM25	1	1	dienstmaedchen	260.479	61.0536	104.707	491.588	11.2975	0.0392656	0.10604	647.29	2129.66	3047.44	4354.47	10.6743	496.257
VH213	1	2	fCM25	1	1	schluessel	242.52	41.8585	96.6587	308.144	11.3932	0.0357462	0.109876	696.041	2138.75	2990.48	4263.16	11.6883	603.943
VH213	2	2	fCM25	1	1	biene	237.746	16.6358	213.823	277.1	19.8664	0.0155593	0.0777564	578.35	1941.88	2924.61	3993.46	11.0525	340.743
VH213	2	2	fCM25	1	1	dienstmaedchen	255.213	69.3506	107.025	493.556	14.5093	0.0384462	0.0897055	637.449	2051.22	3062.74	4153.5	9.99767	503.717
VH213	2	2	fCM25	1	1	schluessel	242.756	18.9637	214.786	318.256	13.2548	0.0320231	0.0997495	659.556	2078.13	2993.02	4117.57	11.2441	495.294
VH216	1	2	fCM25	1	1	biene	193.605	22.6142	156.165	243.318	17.44	0.0230525	0.0745806	587.292	1981.22	3047.42	4106.41	9.60149	273.519
VH216	1	2	fCM25	1	1	dienstmaedchen	210.567	25.1338	107.539	252.197	11.0266	0.0253092	0.0853118	818.897	2179.46	3162.56	4240.55	10.8027	494.988
VH216	1	2	fCM25	1	1	schluessel	185.718	30.614	99.4699	253.275	9.57215	0.0309881	0.0938467	760.86	2050.24	3028.16	4210.58	10.0944	707.13
VH216	2	2	fCM25	1	1	biene	191.599	17.4043	165.939	231.239	18.4158	0.0232399	0.0760957	695.168	2095.73	3147.16	4140.01	10.4465	248.736
VH216	2	2	fCM25	1	1	dienstmaedchen	212.831	43.3718	164.443	451.623	10.9281	0.0294629	0.0913121	892.323	2289.01	3270.5	4284.38	10.053	491.937
VH216	2	2	fCM25	1	1	schluessel	180.313	29.7692	112.367	221.885	10.9937	0.0280436	0.099851	779.559	2038.27	3108.13	4150.79	9.63513	650.022
VH154	1	2	fES18	1	2	aerztin	204.923	42.7267	90.9271	260.57	10.2126	0.0238947	0.0943813	930.648	2213.34	3323.19	4293.78	10.8744	1106.95
VH154	1	2	fES18	1	2	autor	219.107	40.7348	177.178	499.628	11.1243	0.0355867	0.0987858	787.14	1974.38	3222.88	4253.04	11.3306	1133.2
VH154	1	2	fES18	1	2	buch	254.17	71.8838	176.12	465.94	11.2997	0.0273629	0.0964697	813.175	2016.22	3218.75	4256.97	11.5653	969.052
VH154	2	2	fES18	1	2	aerztin	211.949	24.088	158.95	275.738	10.9905	0.0313585	0.0976552	792.784	2059.69	3158.36	4273.83	12.931	624.924
VH154	2	2	fES18	1	2	autor	220.334	55.7303	100.194	453.427	12.0855	0.0323569	0.0900055	757.184	1980.42	3096.58	4212.28	12.8608	695.064
VH154	2	2	fES18	1	2	buch	227.273	56.5107	171.391	499.699	11.9432	0.0244175	0.0789707	838.648	1971.69	3125.72	4240.34	13.0304	674.684
VH157	1	2	fES18	1	2	aerztin	189.988	24.4014	151.956	248.562	10.9146	0.0303603	0.100138	871.042	2059.89	3185.69	4346.67	12.6798	532.758
VH157	1	2	fES18	1	2	autor	185.019	23.0433	88.0511	224.874	12.6136	0.0309455	0.0889067	767.3	1920.2	3049.17	4253.02	13.5428	569.55
VH157	1	2	fES18	1	2	buch	206.579	63.4034	160.758	495.766	11.7025	0.042715	0.122133	807.155	2038.74	3130.85	4276.14	11.9924	523.388
VH157	2	2	fES18	1	2	aerztin	203.286	36.7734	164.598	478.351	11.5899	0.0244764	0.0868751	842.65	2120.85	3167.21	4283.84	12.9187	542.976
VH157	2	2	fES18	1	2	autor	196.752	23.3537	97.0683	255.754	13.0399	0.024732	0.0750309	764.882	1921.75	3050.94	4120.94	13.4446	630.602
VH157	2	2	fES18	1	2	buch	216.996	73.3264	175.709	480.941	13.3921	0.029342	0.101876	851.784	1982.93	3110.67	4247.12	12.6545	437.845
VH158	1	2	fES18	1	2	aerztin	211.7	58.7618	85.4636	364.525	7.26233	0.0297366	0.110069	715.972	2116.73	3022.8	4327.8	9.53931	2192.29
VH158	1	2	fES18	1	2	autor	202.462	98.4586	98.3021	494.059	6.79676	0.0367255	0.118368	729.611	1967.18	2970.73	4310.16	9.84665	1533.6
VH158	1	2	fES18	1	2	buch	217.845	37.0483	105.502	268.57	6.78934	0.0314828	0.0905862	699.906	1942.79	2903.75	4273.51	10.6466	2165.51
VH158	2	2	fES18	1	2	aerztin	242.407	75.2151	173.282	495.121	7.89101	0.0288769	0.107485	786.478	2141.29	3052.94	4202.91	10.3269	1839.99
VH158	2	2	fES18	1	2	autor	222.066	26.9034	167.94	284.644	8.33538	0.029197	0.0814646	765.35	1991.18	2905.66	4200.39	11.2144	1055.18
VH158	2	2	fES18	1	2	buch	223.49	62.9841	92.1291	483.488	6.30097	0.0392514	0.107401	810.059	2021.61	3051.23	4292.55	10.8211	1914.96
VH160	1	2	fES18	1	2	aerztin	200.818	57.3588	111.498	428.682	13.9295	0.0246301	0.0942809	759.085	2187.94	3247.84	4311.07	8.80206	654.443
VH160	1	2	fES18	1	2	autor	217.554	44.9967	99.7667	487.838	12.1649	0.0343821	0.0947522	771.959	1955.24	3132.84	4265.03	10.248	673.353
VH160	1	2	fES18	1	2	buch	226.902	28.8475	179.118	297.645	11.9399	0.0333684	0.0863055	789.392	1894.14	3138.69	4273.24	10.5372	589.896
VH160	2	2	fES18	1	2	aerztin	226.042	25.147	180.669	303.801	11.7035	0.0202156	0.0898884	836.158	2101.08	3173.67	4392.13	8.50504	623.287
VH160	2	2	fES18	1	2	autor	217.067	39.4884	115.199	297.166	12.2623	0.0188496	0.0803687	741.688	1949.05	3081.76	4340.01	9.73406	866.272
VH160	2	2	fES18	1	2	buch	230.728	34.0142	188.144	398.143	12.41	0.0243932	0.0907511	832.175	1957.91	3158.02	4369.19	10.1902	797.322
VH162	1	2	fES18	1	2	aerztin	237.186	60.3213	115.332	478.508	12.1706	0.0241986	0.0807764	779.688	2146.44	3201.32	4145.28	10.7737	771.752
VH162	1	2	fES18	1	2	autor	238.508	75.3729	182.181	492.151	11.8061	0.0332622	0.108779	776.157	2013.41	3084.54	4149.98	11.8554	757.376
VH162	1	2	fES18	1	2	buch	231.408	57.939	183.837	481.076	13.4655	0.0260921	0.0696453	784.98	1992.61	3166.5	4263.73	11.5637	447.169
VH162	2	2	fES18	1	2	aerztin	215.773	26.9123	113.529	264.267	11.6039	0.0312434	0.0996944	677.462	2033.52	2997.56	4152.33	9.87222	805.48
VH162	2	2	fES18	1	2	autor	213.871	19.8654	182.733	264.298	12.4363	0.0259114	0.0741483	649.212	1911.81	2927.74	4124.97	10.7846	562.643
VH162	2	2	fES18	1	2	buch	222.446	46.9998	171.546	465.219	11.9356	0.0297931	0.0834267	759.153	2008.64	3075.8	4244.28	13.037	779.271
VH163	1	2	fES18	1	2	aerztin	209.47	47.1273	157.193	450.766	8.83544	0.0358836	0.0917142	834.511	2028.2	3081.64	4293.96	9.22081	1917.65
VH163	1	2	fES18	1	2	autor	217.377	48.9471	158.407	475.747	11.0018	0.0261966	0.0736748	760.375	1858.39	2968.91	4089.11	9.66712	897.64
VH163	1	2	fES18	1	2	buch	224.017	59.0176	159.782	482.693	10.4465	0.0274471	0.0824055	786.4	1840.19	3082.68	4213.11	11.0852	1474.51
VH163	2	2	fES18	1	2	aerztin	195.852	34.9552	113.936	266.819	12.5765	0.0242932	0.0719073	807.58	1982.78	3044.35	4300.63	11.35	706.362
VH163	2	2	fES18	1	2	autor	218.675	48.2942	158.855	475.492	9.79759	0.027875	0.068422	770.154	1962.62	3029.03	4020.9	11.8503	769.041
VH163	2	2	fES18	1	2	buch	224.891	83.5368	146.709	493.006	10.8283	0.0297838	0.0891641	810.402	1885.61	3085.4	4185.44	11.306	612.198
VH164	1	2	fES18	1	2	aerztin	196.07	40.0204	104.728	424.063	11.5038	0.0241878	0.0872293	816.544	2142.21	3145.25	4294.84	13.7466	945.479
VH164	1	2	fES18	1	2	autor	207.105	66.5975	135.676	496.394	11.2963	0.0281808	0.0856397	840.377	2004.36	3145.92	4349.73	14.1071	746.105
VH164	1	2	fES18	1	2	buch	197.553	41.116	100.491	279.816	12.0254	0.0157805	0.0635692	814.723	1902.99	3072.65	4296.23	13.9549	683.978
VH164	2	2	fES18	1	2	aerztin	205.077	37.9117	171.013	408.856	12.93	0.0166347	0.0743761	726.251	2107.98	3104.31	4305.23	10.6625	935.838
VH164	2	2	fES18	1	2	autor	208.037	66.5058	104.931	495.748	12.8572	0.0244688	0.0816457	785.198	2029.7	3073.41	4335.19	11.736	685.643
VH164	2	2	fES18	1	2	buch	198.201	36.3345	109.628	259.638	12.8202	0.0205298	0.0800808	816.274	1947.61	3088.09	4331.85	11.7379	629.084
VH168	1	2	fES18	1	2	aerztin	206.62	54.8818	89.3076	478.948	10.4664	0.0241228	0.0910295	828.737	2001.33	3094.9	4199.31	12.7435	799.475
VH168	1	2	fES18	1	2	autor	225.069	71.3034	102.379	479.684	9.06165	0.045148	0.116545	783.241	1936.64	2978.73	4038.48	12.4344	552.364
VH168	1	2	fES18	1	2	buch	227.019	82.2984	102.253	491.482	11.2562	0.0378644	0.103229	810.553	1903.83	3135.61	4191.21	12.6455	539.549
VH168	2	2	fES18	1	2	aerztin	202.61	49.8926	92.5622	447.736	9.70024	0.0377574	0.118728	762.679	1952.69	3026.08	4069.58	9.35317	605.048
VH168	2	2	fES18	1	2	autor	216.487	46.3672	177.152	491.629	9.67663	0.0379339	0.0919413	762.762	1863.07	2940.65	4042.63	10.8314	676.472
VH168	2	2	fES18	1	2	buch	199.264	31.8009	103.69	251.901	10.0605	0.0290056	0.0921669	814.076	1919.02	3099.8	4197.55	10.8878	739.405
VH172	1	2	fES18	1	2	aerztin	208.471	48.3128	88.2093	294.967	8.30852	0.0252487	0.102746	877.233	2007.21	3049.91	4258.57	8.76818	1279.78
VH172	1	2	fES18	1	2	autor	228.3	62.8321	89.6162	487.84	11.1411	0.0302983	0.0888393	819.646	1949.65	2987.63	4156.75	11.3508	892.582
VH172	1	2	fES18	1	2	buch	227.57	38.8151	100.307	286.594	10.4475	0.0198009	0.0710038	838.061	1924.13	3080.03	4302.52	12.4519	992.381
VH172	2	2	fES18	1	2	aerztin	238.307	62.2671	104.764	490.521	9.89506	0.0288961	0.088654	854.853	2044.41	3132.01	4291.15	8.89254	836.497
VH172	2	2	fES18	1	2	autor	231.212	29.4242	151.116	283.417	10.6303	0.0242912	0.0821959	836.1	1935.01	3011.31	4191.81	10.7994	803.2
VH172	2	2	fES18	1	2	buch	238.13	40.2633	195.41	490.548	9.39144	0.0240262	0.092914	798.367	1908.09	3036.05	4300.93	11.5985	1435.27
VH173	1	2	fES18	1	2	aerztin	213.849	23.8334	180.654	267.753	11.4082	0.0254459	0.080744	811.882	2062.14	3219.17	4219.17	10.4052	829.629
VH173	1	2	fES18	1	2	autor	205.861	20.005	174.08	264.002	10.3093	0.0297909	0.0860046	839.933	2012.81	3141.7	4158.92	11.389	687.78
VH173	1	2	fES18	1	2	buch	206.909	50.4294	152.087	495.391	11.7058	0.0285634	0.0804728	929.897	2070.01	3290.55	4257.8	11.3089	595.903
VH173	2	2	fES18	1	2	aerztin	205.083	25.8255	169.498	300.791	11.7334	0.0223839	0.0846544	860.973	2173	3269.97	4311.75	11.34	835.107
VH173	2	2	fES18	1	2	autor	227.967	73.9185	159.484	444.113	11.2314	0.035659	0.103111	860.362	1950.82	3096.01	4174.79	11.095	795.745
VH173	2	2	fES18	1	2	buch	205.932	24.8573	170.206	268.164	12.8404	0.0218072	0.0778818	868.7	1956.74	3194.39	4263.4	11.5195	508.575
VH174	1	2	fES18	1	2	aerztin	188.71	20.4835	150.431	247.483	12.4734	0.0410641	0.119756	752.221	2101.96	3043.14	4140.26	10.3845	526.187
VH174	1	2	fES18	1	2	autor	201.938	36.7593	160.367	341.745	7.29249	0.0514996	0.136758	801.901	1988.95	2949.49	4034.99	10.2076	594.07
VH174	1	2	fES18	1	2	buch	207.563	46.8622	167.674	466.606	10.9182	0.0399241	0.120479	835.054	1991.61	3090.21	4178.37	10.86	356.598
VH174	2	2	fES18	1	2	aerztin	189.449	18.5679	159.634	238.729	6.95598	0.0608302	0.143515	904.915	2164.33	3169.19	4257.71	9.49403	578.16
VH174	2	2	fES18	1	2	autor	218.293	75.6984	164.925	484.709	6.02438	0.0775513	0.18573	804.657	1995	3045.81	4038.12	8.75791	488.309
VH174	2	2	fES18	1	2	buch	187.215	58.423	123.472	447.733	6.88804	0.0772167	0.22036	932.423	2107.38	3190.44	4320.52	7.47476	462.526
VH178	1	2	fES18	1	2	aerztin	157.845	9.76848	142.232	187.249	7.91324	0.0545047	0.110401	799.481	2087.2	3059.62	4250.72	12.2065	679.751
VH178	1	2	fES18	1	2	autor	159.682	11.4629	140.504	189.579	9.70445	0.0638418	0.155938	751.505	1894.93	3005.7	4158.4	12.1062	597.075
VH178	1	2	fES18	1	2	buch	159.781	48.0142	120.632	472.879	13.1293	0.0305519	0.120685	752.948	1946.15	3072.47	4275	12.8067	455.877
VH178	2	2	fES18	1	2	aerztin	139.861	12.0897	116.794	188.249	8.15301	0.0441883	0.103848	801.999	2051.87	3064.68	4225.94	11.439	653.25
VH178	2	2	fES18	1	2	autor	148.195	49.3934	115.168	427.255	10.0739	0.0371392	0.12273	743.13	1838.41	2906.65	4157.72	12.02	474.355
VH178	2	2	fES18	1	2	buch	136.717	9.37207	114.165	163.329	10.9504	0.031169	0.114848	770.292	1922.03	3034.84	4194.82	12.3204	698.267
VH179	1	2	fES18	1	2	aerztin	243.111	48.3322	96.9222	376.423	8.13054	0.0357664	0.105687	762.781	2178.99	3135.88	4311.76	11.1834	698.773
VH179	1	2	fES18	1	2	autor	232.133	101.85	101.993	491.384	5.64092	0.059854	0.137899	826.061	2056.31	3030.91	4296.4	11.5254	987.867
VH179	1	2	fES18	1	2	buch	202.265	39.007	108.983	258.187	7.16987	0.033943	0.122939	781.434	1992.54	3044.56	4292.71	11.8461	1058.97
VH179	2	2	fES18	1	2	aerztin	218.795	44.9185	100.051	353.324	7.62782	0.034916	0.0952121	776.678	2163.56	3096.63	4319.95	11.7373	772.647
VH179	2	2	fES18	1	2	autor	199.075	33.4022	106.515	256.553	7.28834	0.0436692	0.14937	796.182	1990.15	2982.51	4253.69	12.3091	1250.21
VH179	2	2	fES18	1	2	buch	251.206	66.137	186.973	487.628	7.2055	0.0467256	0.143914	763.081	1894.49	2977.01	4320.56	11.7785	1034.41
VH180	1	2	fES18	1	2	aerztin	223.231	34.9527	104.566	308.496	11.6654	0.0269926	0.0748971	835.956	2192.11	3176.04	4393.96	11.1171	625.289
VH180	1	2	fES18	1	2	autor	227.675	30.6913	174.984	298.92	10.7691	0.0271558	0.0806463	715.877	2010.97	3181.97	4328.12	10.524	631.118
VH180	1	2	fES18	1	2	buch	236.357	41.0643	183.103	376.355	10.8049	0.0315476	0.106989	715.663	1904.01	3033.12	4313.09	10.9688	1095.29
VH180	2	2	fES18	1	2	aerztin	243.742	77.9358	109.047	480.56	10.8039	0.0426665	0.097939	814.245	2168.32	3129.23	4272.44	10.4214	629.559
VH180	2	2	fES18	1	2	autor	232.552	67.2212	109.426	495.932	11.1467	0.0303939	0.0897918	790.925	2057.4	3093.07	4212.21	10.3778	673.434
VH180	2	2	fES18	1	2	buch	240.495	47.0512	178.493	363.326	11.2504	0.0331189	0.117951	806.465	1945.19	3042.94	4303.45	10.8455	625.06
VH181	1	2	fES18	1	2	aerztin	230.358	68.4996	114.068	483.621	11.1005	0.0239906	0.0852744	756.215	1977.43	3122.5	4335.2	13.0806	1136.77
VH181	1	2	fES18	1	2	autor	215.065	37.3275	111.044	281.64	10.2136	0.0241354	0.0755027	763.248	1942.22	3018.36	4160.03	13.1667	768.743
VH181	1	2	fES18	1	2	buch	226.361	33.3742	103.362	284.441	12.2016	0.0190796	0.0800099	716.802	1883.57	3076.59	4290.97	14.481	1166.92
VH181	2	2	fES18	1	2	aerztin	197.21	66.9529	101.821	448.194	9.37513	0.0220853	0.0851986	778.038	2025.34	2969.44	4264.41	10.0879	879.414
VH181	2	2	fES18	1	2	autor	214.224	43.5218	97.0595	288.416	10.0832	0.0253164	0.088811	707.163	1927.31	2905.26	4263.49	10.3297	630.284
VH181	2	2	fES18	1	2	buch	203.912	53.9514	91.528	261.342	10.6464	0.0285287	0.0867324	712.632	1917.44	2991.48	4263.95	11.2246	675.293
VH182	1	2	fES18	1	2	aerztin	216.837	46.1277	88.0412	289.461	12.044	0.0217553	0.0823111	726.237	2102.43	3124.77	4306.2	9.22283	506.832
VH182	1	2	fES18	1	2	autor	212.383	45.3059	94.5798	279.629	13.3436	0.0250553	0.0961463	703.156	1877.45	2992.96	4199.65	10.7262	620.709
VH182	1	2	fES18	1	2	buch	206.116	41.9542	100.793	266.058	12.8014	0.0233797	0.128048	753.972	1861.68	3073.15	4229.75	11.4544	442.024
VH182	2	2	fES18	1	2	aerztin	233.87	46.8942	105.342	453.279	12.8902	0.0159866	0.0648872	785.741	2115.71	3190.78	4280.37	12.5732	752.935
VH182	2	2	fES18	1	2	autor	241.842	43.1271	111.527	318.031	12.9465	0.0201036	0.0850566	807.979	1958.18	3064.56	4181.52	11.7619	591.864
VH182	2	2	fES18	1	2	buch	235.633	37.5305	195.892	324.649	13.4332	0.0206764	0.0769877	808.596	1909.63	3096.07	4204.83	11.3491	493.457
VH183	1	2	fES18	1	2	aerztin	224.895	53.1746	121.003	454.382	13.4834	0.0254988	0.0686321	845.555	2142.93	3169.8	4276.74	13.4423	769.429
VH183	1	2	fES18	1	2	autor	212.142	24.1425	182.238	295.326	11.12	0.0305563	0.0900421	815.402	1942.89	3073.89	4230.12	12.7899	601.06
VH183	1	2	fES18	1	2	buch	223.716	35.6691	102.003	293.204	10.201	0.0379969	0.0861005	881.015	1943.12	3104.66	4273.31	12.6395	1596.58
VH183	2	2	fES18	1	2	aerztin	224.094	45.6342	100.85	420.217	11.1883	0.0224482	0.0867691	716.51	2063.85	3044.11	4322.73	10.1859	1022.14
VH183	2	2	fES18	1	2	autor	226.49	23.9976	185.672	283.241	12.0969	0.0198489	0.0766531	687.193	1859.97	2950.58	4152.7	11.1659	691.191
VH183	2	2	fES18	1	2	buch	222.018	41.4615	101.914	289.51	12.0783	0.0221022	0.0782519	756.488	1833.55	2983.85	4204.09	11.1255	942.45
VH184	1	2	fES18	1	2	aerztin	240.463	63.0274	183.517	453.634	8.16641	0.0344494	0.12304	752.526	2142.71	3147.66	4215.86	11.0608	762.315
VH184	1	2	fES18	1	2	autor	200.064	34.4287	102.534	262.001	9.36286	0.0278991	0.0928024	728.799	2052.38	3120.62	4210.33	11.1857	730.934
VH184	1	2	fES18	1	2	buch	218.738	26.2461	183.789	273.427	9.30802	0.0234766	0.0736647	784.024	2001.24	3168.14	4247.99	12.0207	615.242
VH184	2	2	fES18	1	2	aerztin	217.45	46.6501	90.638	449.545	11.1138	0.0319018	0.0849652	675.871	2160.4	3171.86	4267.34	11.2841	542.975
VH184	2	2	fES18	1	2	autor	220.593	61.202	149.095	467.539	10.0576	0.0410092	0.0863331	720.371	1982.76	3046.18	4213.66	11.2161	545.825
VH184	2	2	fES18	1	2	buch	221.688	61.682	96.3133	490.362	9.84669	0.0303269	0.074579	771.106	2007.17	3120.79	4284.18	11.9083	571.056
VH185	1	2	fES18	1	2	aerztin	200.843	31.8202	100.296	265.961	9.49407	0.0201244	0.0711311	762.221	2118.03	3112.8	4318.75	7.5469	709.507
VH185	1	2	fES18	1	2	autor	201.379	29.0263	137.826	279.342	10.6528	0.0352782	0.0882887	735.475	1895.89	2959.66	4175.95	10.1225	694.788
VH185	1	2	fES18	1	2	buch	193.823	29.5785	105.869	254.696	10.3715	0.0223695	0.102905	782.632	1868.67	3062.09	4249.44	9.55484	695.822
VH185	2	2	fES18	1	2	aerztin	207.375	23.327	101.686	260.626	12.8617	0.0291843	0.083596	775.261	2079.14	3115.57	4370.01	8.92408	503.392
VH185	2	2	fES18	1	2	autor	173.692	79.898	90.9524	469.025	10.7069	0.0261508	0.1278	776.504	1859.6	2992.34	4239.16	9.3838	516.516
VH185	2	2	fES18	1	2	buch	217.224	42.4837	175.392	475.594	11.4399	0.0295447	0.0897182	771.845	1837.25	3033.12	4298.03	9.91334	528.652
VH186	1	2	fES18	1	2	aerztin	228.843	49.8878	111.292	483.607	12.9797	0.0270981	0.0896885	765.848	2105.74	3082.49	4261.41	11.7205	573.756
VH186	1	2	fES18	1	2	autor	216.909	39.0968	97.5772	327.668	10.2844	0.0269615	0.0968594	737.822	1943.58	3036.86	4264.88	11.9912	678.985
VH186	1	2	fES18	1	2	buch	218.748	25.3361	179.279	281.501	10.5434	0.0280289	0.0970602	758.702	1854.4	3056.6	4250.07	11.7919	645.612
VH186	2	2	fES18	1	2	aerztin	229.502	44.6882	187.813	463.66	11.9108	0.022816	0.0877678	773.369	2091.12	3118.88	4143.77	12.2268	562.053
VH186	2	2	fES18	1	2	autor	227.311	51.0164	184.416	499.403	12.4414	0.0279481	0.0887865	809.44	1940.84	3059.74	4220.43	12.8403	581.325
VH186	2	2	fES18	1	2	buch	238.103	69.8737	184.773	488.612	13.0392	0.0256345	0.0910664	757.694	1830.89	3039.18	4178.97	12.0005	560.447
VH188b	1	2	fES18	1	2	aerztin	186.724	25.6752	132.999	272.058	10.7844	0.0361474	0.102871	776.114	2033.34	3036.99	4186.07	9.83439	1375.95
VH188b	1	2	fES18	1	2	autor	182.329	22.159	140.821	247.776	10.2682	0.0311254	0.0914383	754.928	1811.67	3024.52	4150.55	11.4396	664.171
VH188b	1	2	fES18	1	2	buch	192.167	23.9845	145.297	243.961	10.1845	0.0306313	0.0870064	773.415	1816.55	3061.94	4188.13	11.6699	1122.36
VH188b	2	2	fES18	1	2	aerztin	194.313	16.8268	164.891	249.895	11.1091	0.0286913	0.0881508	750.427	1960.48	2962.51	4108.02	10.4599	673.292
VH188b	2	2	fES18	1	2	autor	195.846	33.7316	147.365	450.326	9.8611	0.042939	0.117428	714.245	1788.63	2965.57	4083.81	10.5721	522.689
VH188b	2	2	fES18	1	2	buch	174.942	33.61	103.485	234.33	11.1256	0.0260375	0.0960796	770.518	1768.06	3004.37	4109	11.5942	1040.71
VH189	1	2	fES18	1	2	aerztin	223.877	61.2697	157.693	494.994	11.3401	0.0267457	0.0952942	842.666	2177.47	3132.89	4248.73	13.7133	722.69
VH189	1	2	fES18	1	2	autor	207.903	45.1227	167.433	471.584	11.8153	0.0216063	0.0829207	841.531	2078.81	3153.25	4235.85	11.3101	590.269
VH189	1	2	fES18	1	2	buch	208.062	39.6744	171.867	404.87	11.4143	0.0252748	0.0833203	896.336	2016.07	3111.69	4263.74	13.0993	669.618
VH189	2	2	fES18	1	2	aerztin	210.889	49.9085	91.4976	442.554	13.2438	0.0256189	0.0715088	749.183	2055.73	3095.67	4303.56	12.5682	674.432
VH189	2	2	fES18	1	2	autor	194.299	23.6564	92.128	243.806	13.2581	0.0279769	0.086619	693.437	1894.19	3011.99	4114.99	14.2241	528.545
VH189	2	2	fES18	1	2	buch	193.276	28.5124	154.516	257.346	11.0158	0.0210848	0.0774929	824.219	1877.65	3042.56	4250.59	14.0096	720.96
VH190	1	2	fES18	1	2	aerztin	191.654	51.0144	104.455	347.906	7.47456	0.0266463	0.117395	1006.63	2359.81	3354.21	4469.68	7.50138	1039.35
VH190	1	2	fES18	1	2	autor	203.401	45.3439	146.393	467.202	11.7179	0.0306381	0.0967818	782.777	1990.07	3231.71	4344.2	8.86992	638.034
VH190	1	2	fES18	1	2	buch	185.976	35.8267	100.254	249.493	9.67821	0.0363246	0.120286	905.354	2098.08	3262.37	4386.55	8.45618	1263.69
VH190	2	2	fES18	1	2	aerztin	200.978	61.2758	101.996	469.463	6.65465	0.0331892	0.0882337	975.53	2287.56	3325.3	4416.3	8.21284	1404.54
VH190	2	2	fES18	1	2	autor	186.713	37.8259	90.0222	267.842	9.84123	0.0390652	0.105956	824.655	1915.38	3153.64	4292.89	9.41354	725.517
VH190	2	2	fES18	1	2	buch	194.201	25.3535	141.647	263.009	9.82481	0.0277656	0.115248	896.422	2043.05	3268.17	4351.02	9.34533	1872.8
VH191	1	2	fES18	1	2	aerztin	216.348	59.3367	103.011	488.531	9.18446	0.0234618	0.0904666	813.402	2084.15	3150.75	4267.8	9.71875	1314.26
VH191	1	2	fES18	1	2	autor	209.162	35.133	104.06	258.425	11.0778	0.0307313	0.0676724	747.257	1968.52	3036.3	4121.6	11.4564	798.319
VH191	1	2	fES18	1	2	buch	218.354	24.6954	171.493	263.242	11.4166	0.0198305	0.0737621	828.309	1969.28	3163.05	4298.18	12.7801	1243.32
VH191	2	2	fES18	1	2	aerztin	220.876	45.776	100.039	462.531	10.2902	0.0217847	0.0868103	762.62	2018.79	3081.93	4258.21	10.3407	1160.61
VH191	2	2	fES18	1	2	autor	202.03	37.7731	91.0892	265.971	9.8219	0.0300849	0.0748656	796.61	1983.24	3015.62	4147.97	11.9741	790.421
VH191	2	2	fES18	1	2	buch	219.054	23.8732	171.401	271.387	9.27696	0.0220762	0.0811994	816.635	1969.83	3057.81	4305.41	11.4198	1259.82
VH193	1	2	fES18	1	2	aerztin	222.714	48.9743	146.737	475.324	10.2603	0.0256548	0.0940568	811.02	2065.65	3234.25	4344.69	7.5651	983.842
VH193	1	2	fES18	1	2	autor	215.43	56.8699	122.279	486.562	10.8605	0.0320757	0.0789348	747.092	1956.19	3105.54	4282.76	11.7522	772.593
VH193	1	2	fES18	1	2	buch	253.826	76.5629	179.519	495.751	10.7943	0.0294321	0.0959689	848.201	1964.35	3186.83	4368.35	12.0298	553.003
VH193	2	2	fES18	1	2	aerztin	221.9	36.694	149.375	480.022	12.7566	0.0211412	0.0881466	830.279	2005.63	3144.65	4311.19	13.9204	658.741
VH193	2	2	fES18	1	2	autor	233.573	37.9769	188.002	447.333	12.7908	0.0218562	0.06495	782.959	1997.5	3167.06	4263.64	12.1813	714.311
VH193	2	2	fES18	1	2	buch	236.575	38.1927	199.323	391.441	12.5697	0.0233083	0.0912461	789.99	1894.81	3223.35	4329.28	13.5116	814.76
VH194	1	2	fES18	1	2	aerztin	250.036	19.2549	202.75	295.558	12.76	0.0297275	0.112922	785.145	1897.07	3055.25	4205.57	9.94534	598.38
VH194	1	2	fES18	1	2	autor	262.657	54.013	219.217	483.453	11.5264	0.0382963	0.124665	779.105	1835.86	2986.71	4186.98	10.2291	570.574
VH194	1	2	fES18	1	2	buch	267.619	70.0139	215.523	489.272	18.074	0.0118382	0.065569	838.428	1847.58	3015.01	4207.98	11.2028	681.139
VH194	2	2	fES18	1	2	aerztin	253.336	24.0421	222.082	321.536	15.9385	0.0196005	0.0769192	731.717	1892.76	2998.53	4113.62	10.3736	399.366
VH194	2	2	fES18	1	2	autor	270.619	56.0686	221.904	494.715	13.5863	0.0220519	0.0955761	716.731	1880.51	2973.23	4105.42	10.0735	476.843
VH194	2	2	fES18	1	2	buch	264.319	52.8639	208.818	462.524	15.1336	0.0246615	0.0734309	719.429	1828.76	2990.65	4148.84	10.7407	385.269
VH195	1	2	fES18	1	2	aerztin	252.603	54.4388	201.562	466.438	11.8097	0.032587	0.145878	740.27	2091.82	3016.68	4290.67	10.9654	525.659
VH195	1	2	fES18	1	2	autor	250.977	64.8707	110.981	478.961	14.1558	0.0228459	0.108016	741.477	1917.6	2901.05	4247.48	11.2287	500.849
VH195	1	2	fES18	1	2	buch	224.771	37.7807	108.796	286.54	16.3548	0.0209828	0.0825012	745.35	1941.27	2906.84	4307.21	10.8136	471.23
VH195	2	2	fES18	1	2	aerztin	257.192	34.6587	206.089	401.813	13.0366	0.0303272	0.127723	858.152	2103.34	3092.68	4396.04	10.0475	507.702
VH195	2	2	fES18	1	2	autor	243.617	56.8881	119.447	424.357	12.8414	0.0297751	0.151102	836.743	1905.9	2982.15	4281.96	10.3261	557.879
VH195	2	2	fES18	1	2	buch	229.152	43.9171	108.441	300.382	12.8838	0.0250298	0.0930883	963.764	2064	3129.13	4452.92	9.79865	511.095
VH197	1	2	fES18	1	2	aerztin	230.252	29.2021	99.2115	317.65	12.8764	0.0251897	0.0844912	840.848	1989.27	3121.35	4191.59	10.0249	711.055
VH197	1	2	fES18	1	2	autor	233.239	31.2428	188.156	418.497	14.1995	0.0228653	0.0635057	759.49	1823.77	3028.63	4052.98	12.2405	553.065
VH197	1	2	fES18	1	2	buch	238.003	37.7244	197.019	487.058	11.5537	0.0315808	0.101123	835.608	1945.75	3080.84	4172.12	11.2406	506.909
VH197	2	2	fES18	1	2	aerztin	222.135	33.0252	173.014	393.058	12.4047	0.0309804	0.0841818	787.063	2037.79	3090.38	4247.17	11.1887	791.223
VH197	2	2	fES18	1	2	autor	192.797	53.7735	99.9229	270.542	9.21852	0.0354121	0.0821112	750.194	1867.87	2948.55	4237.03	11.0246	694.899
VH197	2	2	fES18	1	2	buch	215.479	33.572	109.034	278.986	12.7493	0.0241205	0.0824133	757.064	1904.47	3007.7	4241.06	11.5069	557.648
VH198a	1	2	fES18	1	2	aerztin	240.417	22.8773	195.383	301.536	12.1923	0.023286	0.102552	898.24	2051.61	3136.86	4256.31	10.5903	1502.34
VH198a	1	2	fES18	1	2	autor	218.43	45.6051	115.157	305.055	10.9159	0.0310581	0.169705	745.035	1902.68	3082.64	4306.8	11.6174	1604.06
VH198a	1	2	fES18	1	2	buch	218.721	43.032	102.127	268.513	10.7572	0.0402415	0.119623	764.025	1923.13	3104.25	4257.27	11.7006	1733.16
VH198a	2	2	fES18	1	2	aerztin	231.919	16.0598	195.418	279.077	14.46	0.0129343	0.0677966	766.472	1936.18	3071.59	4359.91	10.6056	2020.08
VH198a	2	2	fES18	1	2	autor	255.739	65.3155	188.276	491.142	15.8434	0.0225969	0.0883719	742.184	1901.59	3076.24	4318.2	11.8117	1131.58
VH198a	2	2	fES18	1	2	buch	242.541	55.4871	187.685	497.248	14.0215	0.016596	0.0731976	807.991	1941.75	3163.1	4437.16	10.1517	1858.17
VH199a	1	2	fES18	1	2	aerztin	233.826	38.7981	90.5476	318.639	13.1016	0.0295861	0.0944324	747.085	2126.27	3111.58	4346.56	10.0601	743.751
VH199a	1	2	fES18	1	2	autor	218.397	45.486	90.2403	281.468	11.1626	0.0367388	0.0948141	708.888	1897.42	3026.27	4251.57	10.7298	580.641
VH199a	1	2	fES18	1	2	buch	228.06	45.1479	86.2507	308.052	11.5082	0.0345596	0.0869681	795.046	1944.75	3084.02	4333.96	11.4536	723.841
VH199a	2	2	fES18	1	2	aerztin	229.992	22.0824	177.278	295.995	12.9096	0.0256024	0.0713073	806.302	2093.35	3163.54	4316.33	9.32199	729.773
VH199a	2	2	fES18	1	2	autor	213.257	54.4877	88.6	483.476	10.7681	0.0333353	0.0999402	697.38	1835.06	3006.62	4247.42	10.8721	575.318
VH199a	2	2	fES18	1	2	buch	229.957	44.389	178.814	463.481	13.4985	0.0237722	0.0873467	760.837	1883.04	3008.63	4277.1	11.1708	521.817
VH200a	1	2	fES18	1	2	aerztin	214.773	31.0404	175.107	272.921	10.0727	0.0231856	0.0909772	753.639	1914.72	2945.68	4116.69	10.4108	536.853
VH200a	1	2	fES18	1	2	autor	228.601	57.3361	104.943	450.149	6.92203	0.0407235	0.145569	756.305	1842.92	2952.18	4079.11	11.0272	557.761
VH200a	1	2	fES18	1	2	buch	207.312	22.8036	170.788	260.364	7.22544	0.0454096	0.135332	855.14	1934.39	3104.69	4278.43	9.77005	561.349
VH200a	2	2	fES18	1	2	aerztin	217.02	66.3733	97.9176	492.364	12.2048	0.0313187	0.101657	800.704	1969.21	2992.53	4227.03	10.5326	608.198
VH200a	2	2	fES18	1	2	autor	201.6	49.8607	88.5147	319.288	8.78922	0.0351653	0.132351	723.604	1735.08	2853.74	4124.19	10.9772	518.799
VH200a	2	2	fES18	1	2	buch	211.958	30.5645	163.154	285.709	10.2735	0.0353464	0.104698	823.628	1848.29	3048.25	4304.15	11.3204	559.665
VH202	1	2	fES18	1	2	aerztin	203.833	43.8852	90.9577	259.483	8.4098	0.0261229	0.0912355	742.323	1937.4	3083.17	4205.86	7.80915	3105.96
VH202	1	2	fES18	1	2	autor	208.188	30.3249	121.944	267.422	10.485	0.0198692	0.0798597	728.315	1871.99	2994.33	4093.63	9.53158	816.478
VH202	1	2	fES18	1	2	buch	216.148	36.8901	101.647	284.481	8.81973	0.0254498	0.0863076	803.313	1920.01	3130.03	4252.41	10.9916	3099.94
VH202	2	2	fES18	1	2	aerztin	224.593	45.9548	90.5852	491.629	10.4763	0.0204094	0.0877123	843.634	2131.03	3266.02	4326.52	8.38668	1234.51
VH202	2	2	fES18	1	2	autor	219.539	46.1649	89.4809	310.373	9.84922	0.0333653	0.104652	735.731	1869.36	2951.55	4122.42	9.43364	1100.91
VH202	2	2	fES18	1	2	buch	225.834	44.2305	176.803	336.701	9.83163	0.0212966	0.0818114	744.279	1831.17	3139.87	4252.59	10.6382	1275.24
VH203	1	2	fES18	1	2	aerztin	222.022	23.0544	114.911	257.887	13.6751	0.0190601	0.079446	775.975	2123.5	3190.29	4232.25	9.98609	730.011
VH203	1	2	fES18	1	2	autor	230.042	15.9993	200.861	271.945	16.1273	0.0193516	0.0766018	699.547	1914.17	3100.22	4216.65	13.3351	640.572
VH203	1	2	fES18	1	2	buch	234.551	43.2465	188.345	485.61	11.2629	0.0281539	0.0953297	735.587	1934.65	3095.6	4239.33	12.0335	710.449
VH203	2	2	fES18	1	2	aerztin	208.934	41.7453	105.332	267.362	12.7306	0.0218235	0.0852875	737.435	2058.07	3129.72	4243.49	9.6574	748.098
VH203	2	2	fES18	1	2	autor	225.783	26.8272	112.731	265.154	13.4347	0.0222721	0.0613737	695.724	1864.24	3067.67	4147.19	11.8411	616.72
VH203	2	2	fES18	1	2	buch	223.086	18.218	184.929	264.819	13.4828	0.028855	0.0982527	733.738	1877.31	3062.52	4119.88	11.9436	533.682
VH204	1	2	fES18	1	2	aerztin	205.796	45.9415	89.2879	351.289	9.03934	0.042877	0.125201	867.892	2058.4	3056.12	4200.36	11.4843	631.435
VH204	1	2	fES18	1	2	autor	205.821	66.6973	100.612	431.412	10.5679	0.0496827	0.144828	798.535	1847.95	3009.05	4152.34	12.5212	589.903
VH204	1	2	fES18	1	2	buch	206.567	45.623	152.478	484.047	10.7501	0.0355513	0.135354	795.195	1882.42	3038.71	4210.6	12.9734	540.835
VH204	2	2	fES18	1	2	aerztin	200.749	34.8274	111.853	279.642	9.28159	0.0286622	0.0948235	891.123	2098.5	3124.94	4300.67	9.30264	745.374
VH204	2	2	fES18	1	2	autor	211.032	31.0971	108.76	279.443	10.5155	0.0330576	0.106065	782.112	1869.32	2997.72	4102.48	9.84559	687.278
VH204	2	2	fES18	1	2	buch	211.057	26.1762	165.837	259.204	10.1248	0.047892	0.136351	869.337	1970.05	3157.21	4233.04	10.0169	641.478
VH205	1	2	fES18	1	2	aerztin	223.477	57.2183	99.9448	466.735	11.1622	0.0282476	0.105904	823.504	2075.71	3099.45	4259.33	8.89174	683.164
VH205	1	2	fES18	1	2	autor	210.034	30.7838	101.577	259.984	10.8844	0.0342738	0.100537	747.219	1896.32	3009.95	4102.93	10.669	488.714
VH205	1	2	fES18	1	2	buch	206.097	48.5309	100.091	306.099	7.42561	0.0442687	0.147431	738.498	1870.05	3044.33	4276.51	11.0197	593.286
VH205	2	2	fES18	1	2	aerztin	215.341	28.192	177.173	324.742	11.059	0.0261638	0.0787264	826.628	2116.36	3069.52	4310.88	10.552	820.752
VH205	2	2	fES18	1	2	autor	213.716	28.0149	186.41	326.656	10.5443	0.0334038	0.0903579	733.612	1848.74	2987.85	4151.96	10.3577	627.56
VH205	2	2	fES18	1	2	buch	209.99	19.7919	185.91	268.19	12.6397	0.0260349	0.0996433	726.049	1855.51	3051.15	4228.11	10.4939	556.405
VH206	1	2	fES18	1	2	aerztin	203.123	29.6506	102.801	273.78	11.5118	0.0373199	0.0788896	826.95	2114	3056.69	4202.63	10.1415	570.341
VH206	1	2	fES18	1	2	autor	201.144	34.6379	90.0348	252.318	10.8229	0.0339802	0.0997324	765.543	1966.27	2988.21	4167.72	11.5104	618.424
VH206	1	2	fES18	1	2	buch	227.804	77.0482	99.8596	495.013	11.0427	0.0338317	0.0992645	873.377	1891.5	3017.05	4224.62	11.851	497.364
VH206	2	2	fES18	1	2	aerztin	197.576	45.4218	99.8217	283.709	12.223	0.0259716	0.0925	802.037	2103.21	3062.22	4312.44	9.50887	689.277
VH206	2	2	fES18	1	2	autor	212.162	27.4855	98.212	277.985	10.651	0.0327677	0.107	739.401	1922.25	2954.74	4163.84	10.4172	735.222
VH206	2	2	fES18	1	2	buch	211.363	32.6955	100.46	253.853	9.8612	0.0233217	0.10091	887.27	1870.79	3014.45	4238.68	11.5528	870.512
VH207	1	2	fES18	1	2	aerztin	230.26	47.9442	101.237	373.937	10.143	0.02669	0.079927	759.661	2087.24	3010.71	4116.45	8.18259	632.784
VH207	1	2	fES18	1	2	autor	215.997	34.2832	103.763	313.772	8.30959	0.034398	0.121828	752.251	1848.04	2880.04	4053.81	10.2233	668.674
VH207	1	2	fES18	1	2	buch	229.556	37.2513	177.053	314.151	9.20811	0.0244833	0.0934887	772.191	1871.73	2959.01	4123.59	10.2893	965.25
VH207	2	2	fES18	1	2	aerztin	225.955	42.6611	178.532	380.464	10.1673	0.0226611	0.0884214	832.986	2142.02	3045.7	4194.75	7.67234	847.812
VH207	2	2	fES18	1	2	autor	211.012	46.6353	100.186	479.311	11.473	0.031643	0.0818689	737.221	1835.38	2863.16	4106.57	10.626	625.332
VH207	2	2	fES18	1	2	buch	208.586	26.7608	174.876	285.095	9.79515	0.0291614	0.127332	824.309	1892.84	3102.99	4272.44	10.7376	822.3
VH208	1	2	fES18	1	2	aerztin	214.937	94.09	94.7269	489.913	9.55347	0.0379249	0.163762	790.332	2080.54	3084.81	4183.89	8.94716	1677.41
VH208	1	2	fES18	1	2	autor	225.758	83.0016	100.592	462.744	10.4332	0.0560381	0.141873	735.176	1913.11	3017.73	4108.82	10.1674	1746.14
VH208	1	2	fES18	1	2	buch	192.338	42.5412	99.7253	257.903	9.30722	0.0344505	0.104672	759.529	1881.12	2972.38	4155.35	11.6583	2394.54
VH208	2	2	fES18	1	2	aerztin	205.447	21.7512	161.385	249.768	8.18636	0.033405	0.0912763	803.053	2177.34	3059.91	4260.35	7.86806	2476.68
VH208	2	2	fES18	1	2	autor	217.707	103	91.1147	491.677	8.05665	0.0478973	0.16106	799.691	1924.97	2980.81	4183.6	10.781	2118.76
VH208	2	2	fES18	1	2	buch	197.004	30.4596	95.1327	266.2	9.39795	0.0277963	0.117869	789.609	1920.36	3025.75	4306.04	11.083	1741.11
VH210	1	2	fES18	1	2	aerztin	190.16	40.8083	134.294	273.661	11.2118	0.0315261	0.0790369	934.922	2191.52	3209.31	4236.02	9.53279	556.288
VH210	1	2	fES18	1	2	autor	172.589	36.0271	93.0757	265.188	12.92	0.0334932	0.095023	751.046	1936.67	3124.34	4200.16	11.5379	429.999
VH210	1	2	fES18	1	2	buch	203.522	49.7196	151.51	356.779	10.4582	0.0466514	0.0781762	773.514	1814.25	3073.08	4244.53	11.7655	500.379
VH210	2	2	fES18	1	2	aerztin	203.247	52.1957	144.923	306.233	12.7892	0.0297575	0.0700858	750.289	1982.37	3046.84	4166.15	10.9052	468.339
VH210	2	2	fES18	1	2	autor	188.633	36.5684	140.974	283.845	11.5692	0.0342876	0.0868124	734.323	1903.99	3133.42	4228.64	12.2621	591.639
VH210	2	2	fES18	1	2	buch	209.691	69.9497	142.477	437.746	13.0525	0.0379197	0.0841215	732.334	1851.99	3068.14	4209.51	12.5571	439.866
VH212	1	2	fES18	1	2	aerztin	212.543	58.3123	89.3246	329.073	12.156	0.0387693	0.11354	709.269	2051.94	3042.68	4182.7	10.9295	433.559
VH212	1	2	fES18	1	2	autor	200.439	62.7253	88.8532	473.179	11.0029	0.042735	0.124321	744.215	1961.11	2986.71	4119.96	11.7203	433.256
VH212	1	2	fES18	1	2	buch	211.828	36.233	94.4467	266.889	12.1657	0.0296837	0.0931499	828.039	1918.94	2988.71	4200.53	11.7619	487.932
VH212	2	2	fES18	1	2	aerztin	219.351	71.6228	100.137	498.997	11.586	0.0358217	0.111075	724.231	2045.34	2999.26	4121.96	11.1275	506.248
VH212	2	2	fES18	1	2	autor	203.501	40.327	88.897	266.992	13.5807	0.0345725	0.109253	734.317	1981.11	2942.82	4052.97	12.3275	429.199
VH212	2	2	fES18	1	2	buch	211.937	61.4107	112.733	497.789	12.3624	0.0227569	0.0965717	800.272	1924.26	3005.73	4167.58	12.6942	487.582
VH213	1	2	fES18	1	2	aerztin	268.014	42.8095	212.977	441.37	12.8474	0.0251711	0.0858804	747.504	2128.2	3003.17	4269.78	10.4829	608.041
VH213	1	2	fES18	1	2	autor	257.709	18.8702	224.238	307.622	12.2574	0.030382	0.101885	770.617	1967.14	2988.82	4243.93	11.5955	560.681
VH213	1	2	fES18	1	2	buch	266.013	53.3223	213.569	489.08	10.0942	0.0378586	0.104428	779.253	1844.95	2945.03	4187.65	11.4623	712.822
VH213	2	2	fES18	1	2	aerztin	248.978	37.84	205.567	435.128	12.4476	0.0309233	0.0815428	750.829	2181.14	3081.9	4189.33	9.7396	590.546
VH213	2	2	fES18	1	2	autor	244.185	65.2848	114.213	489.1	10.8283	0.0417166	0.121951	744.403	1963.11	2902.24	4072.47	10.9805	689.549
VH213	2	2	fES18	1	2	buch	230.352	58.798	108.226	477.135	12.8608	0.0243978	0.0982493	716.745	1846.34	2881.44	4057.4	11.5008	526.024
VH216	1	2	fES18	1	2	aerztin	212.856	31.23	155.496	346.001	10.2975	0.0286348	0.0851073	790.222	2099.55	3060.68	4189.74	8.87688	582.967
VH216	1	2	fES18	1	2	autor	207.122	26.3161	101.279	254.394	10.0917	0.0291254	0.122896	757.617	1873.42	3048.88	4076.02	9.55395	614.023
VH216	1	2	fES18	1	2	buch	209.756	26.2789	181.374	280.451	11.04	0.0254086	0.0947579	787.581	1876.34	3002.51	4211.77	10.2582	532.356
VH216	2	2	fES18	1	2	aerztin	188.753	32.7081	100.733	259.191	10.5595	0.026958	0.10074	825.392	2157.17	3103.25	4173.95	8.75822	515.021
VH216	2	2	fES18	1	2	autor	208.882	20.329	174.446	263.198	10.8255	0.024138	0.0783966	804.649	1905.62	2964.67	4128.98	9.59738	784.902
VH216	2	2	fES18	1	2	buch	194.643	45.931	134.382	494.528	9.06724	0.0283416	0.103805	890.974	1992.53	3138.2	4242.32	10.0778	701.304
VH154	1	2	fFH22	1	2	limonade	216.332	15.5632	192.36	261.382	16.1878	0.0162219	0.0662313	739.054	2080.01	3255.05	4192.94	12.7067	423.598
VH154	1	2	fFH22	1	2	postbote	222.331	20.9573	169.257	270	16.8624	0.0147529	0.0706229	654.607	1976.56	3196.64	4215.36	12.6491	433.93
VH154	1	2	fFH22	1	2	schaf	222.263	40.8287	187.825	391.021	11.7887	0.0183605	0.0861009	729.781	1988.78	3121.14	4174.77	10.8045	1008.33
VH154	2	2	fFH22	1	2	limonade	205.673	57.2237	100.107	490.449	16.3276	0.0216388	0.0721238	680.824	2046.89	3240.1	4229.99	14.1195	371.262
VH154	2	2	fFH22	1	2	postbote	224.938	37.2848	182.373	446.852	16.4514	0.0173544	0.070264	691.211	1980.84	3223.04	4237.32	13.6366	372.58
VH154	2	2	fFH22	1	2	schaf	215.673	23.4665	184.46	263.466	12.0021	0.0338025	0.101315	741.951	2013.36	3079.67	4181.72	12.3873	838.292
VH157	1	2	fFH22	1	2	limonade	185.974	20.2951	120.03	263.739	18.6281	0.0160188	0.0503493	714.194	2029.16	3170.7	4261.6	13.9403	368.571
VH157	1	2	fFH22	1	2	postbote	200.027	20.3459	159.362	257.866	17.6162	0.0282112	0.0664098	727.948	1971.02	3094.6	4187.55	14.2331	408.179
VH157	1	2	fFH22	1	2	schaf	189.847	23.4588	154.932	256.758	14.9116	0.0238015	0.0826267	835.435	1969.82	3137.11	4236.22	13.8465	696.883
VH157	2	2	fFH22	1	2	limonade	195.292	14.5993	177.556	251.772	17.6514	0.0149938	0.0597104	659.779	1975.15	3106.13	4190.3	11.303	409.982
VH157	2	2	fFH22	1	2	postbote	228.875	80.6586	95.5617	499.036	16.3994	0.0236945	0.0630674	703.702	2010.9	3049.29	4149.48	13.0742	392.845
VH157	2	2	fFH22	1	2	schaf	199.415	20.5576	103.511	245.74	13.1287	0.0231063	0.0757853	774.548	1999.59	3108.66	4254.65	12.0504	604.08
VH158	1	2	fFH22	1	2	limonade	217.996	93.5401	101.696	492.12	10.7012	0.0274655	0.116724	762.55	2131.98	3197.3	4352.71	9.86523	963.086
VH158	1	2	fFH22	1	2	postbote	219.832	29.6033	111.994	266.621	11.4458	0.0335022	0.115076	639.044	2042.92	2998.12	4249.76	10.5039	692.48
VH158	1	2	fFH22	1	2	schaf	229.729	73.5799	107.738	491.686	9.0407	0.0406744	0.123028	740.684	2000.7	3050.73	4118.9	9.69695	2811.81
VH158	2	2	fFH22	1	2	limonade	206.631	30.4199	94.0474	276.868	11.4302	0.0325405	0.0978866	719.873	2048.79	3112.14	4134.86	9.79988	1303.33
VH158	2	2	fFH22	1	2	postbote	223.203	78.3829	100.175	474.387	9.91439	0.0284416	0.116454	649.318	1995.82	2965.86	4114.11	10.3287	604.267
VH158	2	2	fFH22	1	2	schaf	206.582	24.6555	163.2	271.315	6.22736	0.0422792	0.0877205	787.766	1911.81	2930.72	4045.62	9.9254	2792.63
VH160	1	2	fFH22	1	2	limonade	195.629	37.3742	88.0942	242.341	14.4504	0.0312842	0.0795382	604.017	1912.37	3119.36	4251.14	8.24101	376.372
VH160	1	2	fFH22	1	2	postbote	219.024	36.924	172.912	440.173	16.5832	0.0237055	0.0801873	640.38	1918.87	3129.2	4188.02	11.0388	400.844
VH160	1	2	fFH22	1	2	schaf	179.6	40.0042	104.642	243.412	11.065	0.0244182	0.107525	764.412	1899.63	3071.89	4308.77	8.62057	976.051
VH160	2	2	fFH22	1	2	limonade	216.475	15.9928	186.115	266.417	17.8845	0.0149845	0.0552802	651.673	2004.1	3196.31	4301.92	11.2072	341.943
VH160	2	2	fFH22	1	2	postbote	224.93	25.4196	176.001	284.205	17.8936	0.0206663	0.0651324	643.788	1857.37	3109.89	4184.55	11.9171	437.311
VH160	2	2	fFH22	1	2	schaf	212.34	18.8445	174.778	261.463	12.8652	0.0210743	0.087485	761.172	1974.7	3120.15	4302.11	9.21613	997.903
VH162	1	2	fFH22	1	2	limonade	214.252	49.5976	178.03	487.979	17.5218	0.0239221	0.0701801	644.083	2019.74	3073.44	4158.19	11.6468	411.034
VH162	1	2	fFH22	1	2	postbote	208.616	42.7182	108.528	495.159	17.4426	0.0205945	0.0760107	594.829	1960.83	3077.41	4052.02	12.6084	376.11
VH162	1	2	fFH22	1	2	schaf	208.768	22.6201	179.476	311.168	12.4972	0.0306538	0.0993785	788.253	1949.4	3005.52	4071.74	11.7308	1059.66
VH162	2	2	fFH22	1	2	limonade	211.447	18.9594	180.257	258.959	19.6636	0.0144156	0.0511656	633.825	1959.22	3083.7	4289.37	10.3578	384.007
VH162	2	2	fFH22	1	2	postbote	222.393	23.909	178.558	271.858	16.5669	0.0196393	0.0715255	577.247	1984.93	3020.98	4214.96	11.9566	388.215
VH162	2	2	fFH22	1	2	schaf	209.622	19.2549	179.912	254.546	12.9365	0.0223199	0.073456	700.974	1977.44	2973.48	4268.77	9.92865	979.263
VH163	1	2	fFH22	1	2	limonade	193.92	20.4945	103.742	277.019	14.4568	0.0213972	0.0588614	704.26	1910	3027.6	4258.41	10.4707	483.874
VH163	1	2	fFH22	1	2	postbote	205.517	27.8621	152.489	282.092	13.842	0.0245899	0.0905595	673.245	1904.71	3033.82	4105	11.4575	829.831
VH163	1	2	fFH22	1	2	schaf	193.238	30.1399	143.725	267.827	7.96136	0.0437941	0.0828812	854.883	1852.92	2992.78	4139.74	9.58193	1570.5
VH163	2	2	fFH22	1	2	limonade	190.711	21.0737	162.579	244.155	14.355	0.0255848	0.0680231	688.099	1872.63	3021.58	4124.23	10.1702	446.763
VH163	2	2	fFH22	1	2	postbote	193.595	51.9805	136.562	481.234	13.8929	0.0250477	0.0947066	689.337	1909.6	2962.21	4136.24	10.4743	424.038
VH163	2	2	fFH22	1	2	schaf	195.607	21.0372	168.893	252.58	10.4937	0.0295038	0.0755823	843.662	1883.47	2946.83	4073.6	11.1597	1392.55
VH164	1	2	fFH22	1	2	limonade	189.571	23.8023	147.42	289.296	16.2443	0.0179685	0.0666881	645.634	1945.81	3130.57	4305.86	12.4626	545.472
VH164	1	2	fFH22	1	2	postbote	204.114	37.7009	156.062	298.478	17.1551	0.0234108	0.0810648	643.946	1942.5	3052.2	4271.81	14.0487	506.688
VH164	1	2	fFH22	1	2	schaf	180.15	31.3451	107.692	264.384	13.5237	0.0219661	0.074661	756.533	1855.1	3010.28	4176.55	12.9421	1061.12
VH164	2	2	fFH22	1	2	limonade	196.384	24.4568	160.766	260.047	16.3824	0.0184926	0.0866937	614.869	1918.09	3095.23	4300.58	10.2919	420.178
VH164	2	2	fFH22	1	2	postbote	207.191	47.4169	155.915	461.622	15.4387	0.0260609	0.113651	654.592	1982.78	3095.5	4228.74	11.4906	479.634
VH164	2	2	fFH22	1	2	schaf	191.791	32.2701	148.501	280.223	9.88322	0.0250956	0.0856178	778.703	1877.12	3065.48	4267.43	10.4889	1899.52
VH168	1	2	fFH22	1	2	limonade	203.315	53.8424	102.488	493.104	16.1103	0.0229384	0.0711003	681.49	1951.54	3085.5	4096.9	11.4183	372.274
VH168	1	2	fFH22	1	2	postbote	185.855	28.1334	89.4954	235.917	12.5569	0.0300511	0.0820872	748.366	2006.21	3103.68	4160.45	12.1603	401.2
VH168	1	2	fFH22	1	2	schaf	202.084	37.4741	171.017	460.025	9.35127	0.0421811	0.0851854	748.76	1873.54	3042.83	4072.19	10.9057	773.936
VH168	2	2	fFH22	1	2	limonade	192.25	32.4763	100.154	238.367	14.9255	0.023171	0.0852884	671.311	1947.62	3081.55	4077.99	10.0543	450.922
VH168	2	2	fFH22	1	2	postbote	197.404	73.2034	95.6498	473.708	10.821	0.0354128	0.106144	729.27	1938.89	3041.27	4095.5	10.7805	527.444
VH168	2	2	fFH22	1	2	schaf	202.317	38.5275	89.0168	369.81	9.13124	0.0372487	0.0979806	728.416	1828.72	2983	3967.98	9.54509	816.327
VH172	1	2	fFH22	1	2	limonade	204.785	47.3268	100.075	273.227	14.9047	0.018205	0.0677434	667.421	1927.36	3077.92	4264.91	9.67504	594.655
VH172	1	2	fFH22	1	2	postbote	236.757	27.4645	193.264	302.195	13.7363	0.0259801	0.0830461	731.114	1915.85	3106.94	4235.85	11.531	612.901
VH172	1	2	fFH22	1	2	schaf	217.858	20.6588	177.724	278.063	9.69057	0.0281453	0.0768468	859.708	1907.41	3054.44	4188.9	10.5055	1318.53
VH172	2	2	fFH22	1	2	limonade	213.555	19.1689	181.862	277.367	15.8414	0.0169287	0.0700439	676.831	1947.88	3013.73	4319.04	10.0276	588.005
VH172	2	2	fFH22	1	2	postbote	232.269	50.3171	178.011	510.096	12.6517	0.0371716	0.0870976	749.504	2024.68	3115.09	4260.32	12.6341	509.936
VH172	2	2	fFH22	1	2	schaf	199.287	17.3885	176.439	256.279	10.556	0.0220567	0.0878625	858.725	1925.71	2993.08	4266.18	11.5358	1395.87
VH173	1	2	fFH22	1	2	limonade	204.311	41.6054	177.275	460.558	13.8571	0.0222652	0.0894347	822.705	2131.54	3278.09	4178.03	12.1599	604.805
VH173	1	2	fFH22	1	2	postbote	206.129	19.8037	166.163	260.964	14.328	0.0234217	0.0868614	683.971	1975.44	3166.34	4099.51	12.6435	788.681
VH173	1	2	fFH22	1	2	schaf	196.018	15.5533	174.669	231.373	10.6805	0.0232338	0.0976676	818.172	1979.15	3105.93	4105.58	10.5949	1239.88
VH173	2	2	fFH22	1	2	limonade	193.022	15.8213	172.128	256.134	13.4118	0.0283375	0.0738612	684.163	1999.97	3092.25	4155.78	10.2701	371.965
VH173	2	2	fFH22	1	2	postbote	205.334	19.3551	176.347	260.456	12.3011	0.0314291	0.134642	690.292	2000.98	3099.65	4168.88	11.2614	427.291
VH173	2	2	fFH22	1	2	schaf	197.672	17.0413	169.655	244.667	11.6519	0.0337721	0.135327	826.792	1930.28	3059.7	4128.46	11.6792	877.327
VH174	1	2	fFH22	1	2	limonade	202.211	78.6902	86.5787	501.609	11.4543	0.0385696	0.109088	754.694	2045.15	3074.53	4081.51	7.72994	397.248
VH174	1	2	fFH22	1	2	postbote	191.665	47.9946	102.202	418.217	12.8392	0.0298666	0.110552	728.187	2031.91	3048.86	4088.71	10.2216	292.103
VH174	1	2	fFH22	1	2	schaf	173.498	32.5079	100.251	248.159	9.1247	0.0320232	0.114886	847.056	1897.94	2899.39	3992.75	10.4241	779.678
VH174	2	2	fFH22	1	2	limonade	185.742	28.6589	100.003	249.313	12.9335	0.0225564	0.098229	772.342	2043.47	3096.44	4045.18	10.5969	392.706
VH174	2	2	fFH22	1	2	postbote	187.67	50.0742	105.596	490.172	13.4899	0.0384606	0.132953	764.351	2015.61	3097.05	4082.18	9.54476	347.864
VH174	2	2	fFH22	1	2	schaf	174.975	33.8922	101.1	240.597	6.48593	0.0508031	0.155504	850.413	2001.47	3084.42	4120.28	9.38171	998.229
VH178	1	2	fFH22	1	2	limonade	156.515	10.6933	140.834	205.146	16.521	0.0166628	0.0620157	720.106	1973.52	3059.54	4222.68	13.424	285.241
VH178	1	2	fFH22	1	2	postbote	157.389	30.9653	131.22	444.545	15.4247	0.0311899	0.115954	619.052	1944.54	3020.51	4233.24	13.1525	313.201
VH178	1	2	fFH22	1	2	schaf	151.563	12.0415	128.319	194.491	11.0749	0.030499	0.101377	748.383	1897.32	3002.05	4122.04	11.8123	776.506
VH178	2	2	fFH22	1	2	limonade	133.35	8.43029	117.909	157.472	15.709	0.0242527	0.0836884	748.916	1972.23	3074.23	4265.89	12.5901	326.254
VH178	2	2	fFH22	1	2	postbote	139.726	13.4493	101.655	174.318	11.6265	0.0364142	0.127784	694.86	2014.16	3009.13	4193.49	11.787	357.223
VH178	2	2	fFH22	1	2	schaf	143.591	61.614	114.509	482.551	12.9605	0.0221186	0.0935794	795.986	1949.15	3038.96	4170.21	12.3224	448.314
VH179	1	2	fFH22	1	2	limonade	209.174	44.1794	91.896	456.257	11.8933	0.0336149	0.0960678	711.986	1991.85	3075.77	4236.05	10.8673	472.385
VH179	1	2	fFH22	1	2	postbote	215.171	34.4498	90.504	286.942	11.0319	0.0373863	0.129346	598.856	1915.48	2983.36	4177.62	11.3284	466.703
VH179	1	2	fFH22	1	2	schaf	208.862	19.2483	181.485	258.373	6.79626	0.033432	0.102214	851.214	1980.79	3045.95	4238.51	11.2085	988.921
VH179	2	2	fFH22	1	2	limonade	205.415	39.2462	100.837	398.648	11.7977	0.0269093	0.0910586	723.24	1996.56	3093.31	4284.8	11.4008	540.028
VH179	2	2	fFH22	1	2	postbote	218.121	28.7723	144.621	294.767	9.75531	0.0418717	0.146032	583.098	1928.27	2999.97	4249.38	11.5843	628.202
VH179	2	2	fFH22	1	2	schaf	207.255	25.0758	164.079	265.005	6.60955	0.0408583	0.126387	803.019	1916.32	2981.18	4184.98	10.9507	1050.85
VH180	1	2	fFH22	1	2	limonade	222.288	15.3527	182.688	288.158	16.4935	0.0133185	0.0679031	629.877	1990.48	3136.42	4328.44	10.4209	409.671
VH180	1	2	fFH22	1	2	postbote	228.176	24.0809	185.752	299.856	14.8249	0.0208825	0.0858186	634.439	1958.05	2997.94	4258.91	12.1272	541.535
VH180	1	2	fFH22	1	2	schaf	219.094	22.5566	185.812	268.821	10.7887	0.0221129	0.0832233	761.829	1913.91	3051.87	4323.64	9.5507	1112.2
VH180	2	2	fFH22	1	2	limonade	220.687	34.2519	186.852	468.476	15.9555	0.020996	0.0812263	714.004	2114.97	3165.92	4308.28	10.3431	411.772
VH180	2	2	fFH22	1	2	postbote	220.575	37.096	116.378	294.749	14.0802	0.0262688	0.0953567	688.09	2024.23	3089.39	4276.06	11.0799	437.466
VH180	2	2	fFH22	1	2	schaf	212.642	30.0369	176.916	386.492	9.71343	0.023489	0.0846637	865.315	1956.89	3100.11	4232.78	9.25991	1141.91
VH181	1	2	fFH22	1	2	limonade	224.163	15.525	201.042	280.373	18.2194	0.0188038	0.0679914	642.8	1905.31	3077.98	4274.88	11.5699	468.013
VH181	1	2	fFH22	1	2	postbote	227.454	22.5283	114.439	306.187	15.6555	0.0234054	0.0691217	643.239	1893.87	3049.85	4235.19	13.6083	529.927
VH181	1	2	fFH22	1	2	schaf	219.575	21.0218	171.396	278.219	9.52236	0.0277516	0.0766087	805.304	1933.69	3063.25	4316.14	12.7663	1127.58
VH181	2	2	fFH22	1	2	limonade	226.766	10.9007	201.088	264.853	18.0551	0.0151839	0.0628268	602.09	1925.13	3029.47	4126.02	10.353	382.728
VH181	2	2	fFH22	1	2	postbote	230.701	12.1381	216.073	282.184	16.6655	0.021448	0.0735273	640.84	1926.15	2989.68	4237.84	12.1663	440.641
VH181	2	2	fFH22	1	2	schaf	224.017	15.7123	195.571	280.652	11.7648	0.0218059	0.0861787	742.888	1958.68	3021.87	4272.99	9.01725	831.082
VH182	1	2	fFH22	1	2	limonade	208.643	25.1441	106.658	277.212	16.6087	0.0150552	0.0701757	664.414	1924.74	3030.61	4165.74	9.42812	365.212
VH182	1	2	fFH22	1	2	postbote	229.776	44.4847	189.657	459.385	16.7316	0.0195515	0.0840081	608.7	1943.01	3049.53	4178.99	11.1737	397.407
VH182	1	2	fFH22	1	2	schaf	215.56	23.5701	186.991	268.324	11.6293	0.0287445	0.11865	770.112	1877.88	3016.23	4200.74	9.16193	725.901
VH182	2	2	fFH22	1	2	limonade	226.147	21.3954	190.741	290.157	15.0488	0.0209817	0.0748336	730.998	1986.64	3101.75	4127.56	10.9662	469.9
VH182	2	2	fFH22	1	2	postbote	242.86	25.2903	209.608	313.402	15.7507	0.0221481	0.0862366	701.65	2018.48	3075.34	4177.77	11.1553	414.89
VH182	2	2	fFH22	1	2	schaf	219.953	45.331	100.535	313.208	11.4211	0.0237546	0.100536	764.981	1881.94	3061.99	4117.01	10.777	665.991
VH183	1	2	fFH22	1	2	limonade	200.935	25.2335	106.549	263.803	13.9359	0.0199736	0.0728193	744.747	1993.17	3150.62	4196.39	10.7737	470.848
VH183	1	2	fFH22	1	2	postbote	219.303	21.6359	178.463	279.29	15.1083	0.0259795	0.0844697	683.052	2000.96	3088.17	4117.7	12.1407	435.63
VH183	1	2	fFH22	1	2	schaf	192.322	30.9571	109.452	267.171	9.46721	0.0251884	0.0803837	899.847	1961.47	3089.57	4119.26	11.1222	1503.96
VH183	2	2	fFH22	1	2	limonade	209.671	18.9352	181.779	272.058	15.3103	0.0215229	0.0625706	753.407	1992.04	3148.15	4258.27	10.3007	429.068
VH183	2	2	fFH22	1	2	postbote	217.326	32.3745	111.552	297.208	15.51	0.023029	0.0801884	655.416	1954.7	3042.65	4132.68	12.6356	464.149
VH183	2	2	fFH22	1	2	schaf	209.918	42.2222	171.295	436.842	9.88546	0.0276141	0.0851735	776.72	1816.77	2964.93	4107.11	10.6841	1099.78
VH184	1	2	fFH22	1	2	limonade	215.906	27.0231	166.163	307.667	12.6884	0.0195866	0.0727898	677.325	2064.97	3135.32	4236.55	10.4721	501.043
VH184	1	2	fFH22	1	2	postbote	213.762	46.8573	171.798	484.919	14.7719	0.0212059	0.088725	718.813	2084.81	3176.22	4221.22	12.0955	458.839
VH184	1	2	fFH22	1	2	schaf	204.196	28.3421	161.212	324.695	10.1009	0.0227911	0.101178	768.858	1955.36	3048.48	4220.5	10.9816	946.704
VH184	2	2	fFH22	1	2	limonade	205.969	21.8307	172.217	289.588	16.2946	0.0180287	0.0659325	689.442	2068.19	3176.49	4222.26	12.2365	418.049
VH184	2	2	fFH22	1	2	postbote	200.339	28.8587	94.501	264.011	15.029	0.0276244	0.0939644	615.056	2048.46	3142.28	4258.9	12.1462	498.591
VH184	2	2	fFH22	1	2	schaf	192.006	38.5112	105.212	301.194	9.94317	0.0316042	0.113066	698.752	1938.11	3024.97	4212.15	12.0532	654.291
VH185	1	2	fFH22	1	2	limonade	197.793	27.4891	91.9088	267.541	15.3229	0.0166563	0.0751985	623.193	1935.42	3052.55	4278.63	9.11072	417.249
VH185	1	2	fFH22	1	2	postbote	203.043	25.8674	93.007	265.599	16.1193	0.0208504	0.0924141	570.085	1881.2	2976.01	4234.24	11.559	399.252
VH185	1	2	fFH22	1	2	schaf	176.96	40.2484	94.243	252.394	11.798	0.0253175	0.106177	844.712	1906.34	3112.67	4275.94	9.46407	1028.96
VH185	2	2	fFH22	1	2	limonade	197.613	33.4427	92.5272	248.49	17.7556	0.0169398	0.0798533	610.787	1859.61	3019.22	4282.48	8.87254	377.56
VH185	2	2	fFH22	1	2	postbote	204.305	61.2554	88.5747	462.23	14.0886	0.0250614	0.11525	655.091	1958.83	3060.14	4250.67	9.37385	345.238
VH185	2	2	fFH22	1	2	schaf	184.187	43.8743	96.4928	274.458	11.594	0.0247519	0.122449	709.933	1797.72	3035.16	4282.06	9.30737	914.273
VH186	1	2	fFH22	1	2	limonade	208.936	18.3544	177.468	280.66	15.6302	0.0203224	0.072796	710.839	1973.57	3116.55	4212.6	12.2459	475.469
VH186	1	2	fFH22	1	2	postbote	219.478	20.553	186.243	275.764	14.745	0.0268639	0.0968166	592.48	1961.64	3054.45	4198.08	14.0216	470.312
VH186	1	2	fFH22	1	2	schaf	219.268	21.0587	191.288	281.067	12.2827	0.0198051	0.0887609	732.83	1900.3	3042.8	4118.15	13.0445	969.515
VH186	2	2	fFH22	1	2	limonade	220.435	20.9926	195.033	290.103	17.7279	0.0159738	0.0699685	709.891	1949.06	3071.02	4286.26	12.4607	490.104
VH186	2	2	fFH22	1	2	postbote	235.658	41.3182	196.418	452.123	17.8002	0.0255264	0.0969965	618.444	1839.17	3022.11	4170.93	14.9191	450.979
VH186	2	2	fFH22	1	2	schaf	226.319	40.1341	184.561	456.008	12.6555	0.0242832	0.0853559	761.031	1812.55	3006.92	4176.94	12.025	785.601
VH188b	1	2	fFH22	1	2	limonade	185.861	18.1759	149.135	253.496	15.2132	0.0251649	0.062002	658.858	1825.4	3078.68	4185.28	9.34067	486.007
VH188b	1	2	fFH22	1	2	postbote	183.406	27.4529	144.141	252.761	14.9158	0.0227393	0.0729026	623.437	1803.18	2937.36	4051.29	12.4959	544.168
VH188b	1	2	fFH22	1	2	schaf	179.53	24.3922	143.736	244.387	14.8462	0.0194037	0.0571102	721.585	1732.57	3049.91	4131.7	11.6457	518.865
VH188b	2	2	fFH22	1	2	limonade	186.247	14.3914	160.681	233.593	15.8639	0.0163385	0.0559048	675.517	1820.92	3012.64	4086.12	10.2241	457.104
VH188b	2	2	fFH22	1	2	postbote	198.223	52.3451	149.54	487.496	14.82	0.0255942	0.0827744	592.61	1791.66	2954.02	4030.3	11.0083	611.595
VH188b	2	2	fFH22	1	2	schaf	177.111	19.127	147.006	221.143	12.3433	0.0247918	0.0796716	694.201	1696.18	2933.61	3977.74	10.2356	473.16
VH189	1	2	fFH22	1	2	limonade	193.387	16.094	156.859	241.005	18.2711	0.0180555	0.0583694	679.414	1930.98	3124.08	4255.45	12.9512	389.36
VH189	1	2	fFH22	1	2	postbote	206.112	66.329	149.428	489.888	14.3872	0.029748	0.0942918	736.489	1961.73	3118.64	4182.75	12.19	459.292
VH189	1	2	fFH22	1	2	schaf	179.633	22.0009	149.196	222.869	12.5299	0.022575	0.0757208	863.987	1985.2	3143.54	4195.65	13.4215	769.862
VH189	2	2	fFH22	1	2	limonade	192.916	19.0757	148.942	229.653	16.0945	0.0167414	0.0676864	669.272	1879.55	3056.37	4234.75	13.8185	438.163
VH189	2	2	fFH22	1	2	postbote	202.446	24.1634	101.171	248.446	15.7688	0.0222461	0.0694956	669.163	1887.37	3037.36	4207.08	14.1391	488.336
VH189	2	2	fFH22	1	2	schaf	194.329	21.44	166.941	246.5	12.9184	0.0164071	0.0711114	774.228	1872.49	3105.45	4187.82	13.5902	1118.35
VH190	1	2	fFH22	1	2	limonade	194.146	13.2752	163.308	240.377	13.8078	0.0185916	0.0917858	876.918	2140.44	3225.11	4346.15	8.1156	465.402
VH190	1	2	fFH22	1	2	postbote	199.979	30.9115	155.859	282.95	12.6087	0.0355532	0.120505	697.573	2106.53	3227.73	4333.4	8.70384	423.119
VH190	1	2	fFH22	1	2	schaf	165.516	31.9904	94.8829	225.604	9.77426	0.0331885	0.108719	942.166	2117.33	3246.19	4281.01	7.75314	1133.3
VH190	2	2	fFH22	1	2	limonade	199.694	59.5214	111.788	461.943	13.3497	0.023056	0.105804	830.681	2119.99	3304.3	4358.3	8.91769	675.087
VH190	2	2	fFH22	1	2	postbote	196.476	24.6569	158.888	278.998	13.8051	0.0314085	0.13412	832.367	2173.3	3342.14	4330.58	9.29889	540.128
VH190	2	2	fFH22	1	2	schaf	190.149	27.5349	152.068	272.425	9.06565	0.0428389	0.164901	842.553	2016.78	3199.67	4160.76	7.73026	1820.88
VH191	1	2	fFH22	1	2	limonade	215.134	17.3841	183.567	264.266	17.3955	0.018092	0.0630375	687.133	2018.61	3163.28	4154.74	11.008	471.642
VH191	1	2	fFH22	1	2	postbote	221.402	38.9748	170.566	447.962	16.5087	0.0230535	0.0722094	793.983	2098.5	3186.15	4220.13	12.758	802.164
VH191	1	2	fFH22	1	2	schaf	195.938	29.3623	91.5456	243.905	10.6633	0.0270875	0.0705314	760.512	1921.55	3043.08	4108.83	10.3563	1282.75
VH191	2	2	fFH22	1	2	limonade	203.818	26.8276	102.206	254.24	13.608	0.0206845	0.0840888	704.602	2019.51	3175.08	4194.27	9.32942	571.821
VH191	2	2	fFH22	1	2	postbote	218.613	31.8457	92.7914	294.114	16.2105	0.0200538	0.0775782	709.517	1998.02	3080.02	4144.38	12.4722	545.301
VH191	2	2	fFH22	1	2	schaf	202.42	18.6512	170.579	249.827	11.7341	0.0213889	0.0707981	740.068	1861.24	2908.35	4127.27	9.71445	1039.92
VH193	1	2	fFH22	1	2	limonade	193.06	15.6856	161.895	235.016	16.9108	0.0236144	0.0608348	654.663	1864.68	3098.38	4199.5	8.93935	529.446
VH193	1	2	fFH22	1	2	postbote	191.167	19.9625	147.94	251.674	17.4467	0.017832	0.0790161	658.316	1864.93	3082.58	4202.38	11.6002	446.124
VH193	1	2	fFH22	1	2	schaf	191.497	20.4261	159.234	247.096	11.4177	0.0294029	0.0843425	758.423	1846.12	3152.02	4305.96	10.1696	973.473
VH193	2	2	fFH22	1	2	limonade	204.883	44.4776	171.456	495.104	19.927	0.0183359	0.064544	658.295	1847.21	3016	4196.59	14.0228	459.462
VH193	2	2	fFH22	1	2	postbote	203.255	19.8478	175.237	262.28	20.389	0.0157956	0.0708902	686.267	1960.2	3188.39	4194	12.721	353.004
VH193	2	2	fFH22	1	2	schaf	190.476	23.0873	110.203	248.897	12.7671	0.0200717	0.0968103	877.002	1948.56	3176.42	4375.5	13.4726	930.866
VH194	1	2	fFH22	1	2	limonade	235.519	11.0049	216.116	272.131	19.6374	0.0154635	0.0671563	589.794	1740.75	3006.68	4137.51	9.90276	293.353
VH194	1	2	fFH22	1	2	postbote	249.095	14.7943	217.112	284.261	15.6055	0.0204015	0.100371	687.439	1799.6	3014.66	4122.58	11.5833	351.926
VH194	1	2	fFH22	1	2	schaf	240.005	14.3586	207.818	263.747	11.436	0.0233439	0.100707	729.436	1812.8	2986.5	4124.56	8.74958	918.684
VH194	2	2	fFH22	1	2	limonade	247.085	11.7377	229.924	278.005	22.2747	0.0110798	0.0514521	533.021	1767.37	2957.79	4133.86	10.3563	268.084
VH194	2	2	fFH22	1	2	postbote	251.593	15.5365	229.654	291.377	20.3799	0.0170378	0.0752611	617.8	1818.62	3028.3	4134.1	11.7903	301.177
VH194	2	2	fFH22	1	2	schaf	249.927	19.2353	220.284	300.208	13.9548	0.0215253	0.0845719	710.894	1801.1	2977.64	4149.54	9.52486	474.303
VH195	1	2	fFH22	1	2	limonade	262.303	32.8411	214.221	335.225	22.059	0.0131949	0.065872	602.622	1906.62	2777.44	4323.26	10.4759	363.099
VH195	1	2	fFH22	1	2	postbote	274.761	48.1967	213.072	474.015	19.6816	0.0238091	0.0860782	696.213	1896.75	2890.41	4175.34	13.0681	390.748
VH195	1	2	fFH22	1	2	schaf	264.348	48.5488	214.814	461.258	15.281	0.0184606	0.0938002	829.825	2007.3	2940.24	4261.54	11.413	644.137
VH195	2	2	fFH22	1	2	limonade	250.932	24.9872	211.616	392.325	20.3967	0.0157486	0.062241	672.049	1936.66	2866.45	4384.49	10.1432	358.928
VH195	2	2	fFH22	1	2	postbote	251.146	42.1397	109.458	324.175	16.7967	0.0259924	0.0861011	894.259	2061.69	3132.58	4405.84	10.6649	432.603
VH195	2	2	fFH22	1	2	schaf	193.169	73.8527	112.726	372.19	12.6593	0.0191973	0.113527	878.863	1941.42	3002.39	4336.9	10.1299	622.376
VH197	1	2	fFH22	1	2	limonade	223.591	16.9518	194.002	284.986	17.6396	0.0207595	0.069128	644.035	1887.15	3086.29	4179.89	10.5157	451.384
VH197	1	2	fFH22	1	2	postbote	231.79	36.957	94.9083	415.286	18.2368	0.0232817	0.0780292	699.829	1972.45	3067.91	4128.47	12.6465	391.793
VH197	1	2	fFH22	1	2	schaf	216.01	52.8551	89.5814	478.035	11.8693	0.0278468	0.0841584	713.956	1808.83	2994.82	4165.88	10.0985	772.082
VH197	2	2	fFH22	1	2	limonade	210.818	14.7978	180.95	265.203	17.2474	0.0161079	0.0666938	645.033	1892.42	3093.29	4258.6	10.0874	466.661
VH197	2	2	fFH22	1	2	postbote	231.553	54.4822	187.129	453.412	18.9093	0.0249882	0.0673227	648.06	1859.91	3013.4	4074.94	12.3067	387.877
VH197	2	2	fFH22	1	2	schaf	205.389	19.9005	176.987	264.711	14.0013	0.0188935	0.071468	723.92	1853.63	3056.8	4216.48	10.0131	1060.89
VH198a	1	2	fFH22	1	2	limonade	221.307	16.3395	188.853	264.456	15.4104	0.018177	0.0715277	659.792	1918.81	3058.93	4286.15	10.5008	543.364
VH198a	1	2	fFH22	1	2	postbote	225.914	19.7362	186.935	292.436	17.626	0.0189694	0.0770113	706.633	1974.38	3113.84	4357.18	12.4573	1413.87
VH198a	1	2	fFH22	1	2	schaf	220.079	17.5437	191.971	264.557	14.119	0.020621	0.0779918	788.663	1960.76	3068.14	4329.54	10.4135	1364.18
VH198a	2	2	fFH22	1	2	limonade	229.822	14.3121	197.072	275.047	18.3643	0.0113309	0.0564291	725.837	1983.42	3113.88	4323.74	12.0981	436.862
VH198a	2	2	fFH22	1	2	postbote	237.251	31.4771	118.86	319.927	16.306	0.017054	0.0740838	681.336	1900.21	3109.59	4310.83	13.2848	671.684
VH198a	2	2	fFH22	1	2	schaf	236.948	14.2788	210.839	270.63	14.4785	0.0140137	0.0726496	826.488	1972.32	3068.93	4364.09	10.8857	1062.89
VH199a	1	2	fFH22	1	2	limonade	215.412	18.383	178.716	268.304	18.6053	0.0160287	0.0561087	639.543	1947.68	3101.25	4288.96	10.0781	439.019
VH199a	1	2	fFH22	1	2	postbote	221.418	27.2702	101.333	315.644	16.5192	0.0255417	0.0802975	632.753	1944.85	2985.73	4178.43	11.8485	508.56
VH199a	1	2	fFH22	1	2	schaf	224.257	26.9112	185.92	283.442	13.0162	0.0249773	0.0795848	811.766	1907.55	3008.63	4275.4	9.77652	847.688
VH199a	2	2	fFH22	1	2	limonade	221.683	17.0385	189.169	272.688	18.2111	0.0176827	0.0589067	671.913	1958.58	3102.45	4320.06	10.7461	374.614
VH199a	2	2	fFH22	1	2	postbote	232.5	36.7733	182.404	471.539	16.6491	0.0334483	0.0978501	651.464	1908.71	3024.6	4190.66	11.8171	419.485
VH199a	2	2	fFH22	1	2	schaf	219.124	22.0593	187.252	271.335	12.4126	0.0214745	0.0839028	826.774	1899.81	3040.49	4253.16	10.0543	929.683
VH200a	1	2	fFH22	1	2	limonade	205.121	19.5147	175.767	257.143	14.3672	0.0232426	0.0835476	721.486	1905.72	2992.58	4089.89	9.97028	471.037
VH200a	1	2	fFH22	1	2	postbote	213.54	29.9366	164.412	278.107	9.91975	0.050442	0.137802	775.621	1961.73	3106.84	4235.87	10.6579	403.282
VH200a	1	2	fFH22	1	2	schaf	203.997	21.7974	177.201	266.617	10.3765	0.0404007	0.111352	798.274	1895.27	2998.8	4112.34	9.02961	726.508
VH200a	2	2	fFH22	1	2	limonade	191.822	24.9973	104.684	243.844	13.0581	0.0289668	0.0811005	710.632	1860.79	2900.99	4123.07	9.3488	393.724
VH200a	2	2	fFH22	1	2	postbote	215.775	34.36	164.193	288.697	12.79	0.0273022	0.08238	829.481	2048.36	3122.24	4213.66	10.8745	446.929
VH200a	2	2	fFH22	1	2	schaf	209.176	35.6674	154.938	287.965	8.49284	0.0369154	0.119021	832.792	1873.08	2964.33	4104.97	8.41613	680.486
VH202	1	2	fFH22	1	2	limonade	217.113	40.6501	100.735	303.564	13.8199	0.0240291	0.0779272	693.631	1995.98	3088.57	4182.31	11.0609	562.158
VH202	1	2	fFH22	1	2	postbote	223.057	27.1516	172.271	284.664	14.4497	0.02467	0.0833866	716.578	1998.32	3133.26	4170.44	10.3951	954.593
VH202	1	2	fFH22	1	2	schaf	204.553	47.7175	114.256	469.924	9.2928	0.0310672	0.0977278	752.044	1972.97	3064.52	4226.09	10.1878	2306.34
VH202	2	2	fFH22	1	2	limonade	209.101	17.0892	174.741	243.74	15.0383	0.0184911	0.0777248	670.644	1955.43	3066.34	4166.66	9.54363	645.861
VH202	2	2	fFH22	1	2	postbote	229.331	60.3805	176.272	477.443	13.6126	0.0251005	0.102495	673.43	1894.02	3041.89	4118.87	11.038	980.287
VH202	2	2	fFH22	1	2	schaf	208.432	26.4059	174.777	267.995	10.4728	0.0216425	0.0928165	757.619	1895.96	3010.39	4250.11	9.2599	2188.98
VH203	1	2	fFH22	1	2	limonade	213.904	22.5642	172.367	303.615	15.1191	0.0230693	0.0691088	580.079	1897	3102.48	4182.73	10.9804	448.555
VH203	1	2	fFH22	1	2	postbote	211.576	24.6989	107.471	259.06	14.7945	0.025278	0.0888173	634.099	1986.94	3127.32	4213.91	11.6436	487.813
VH203	1	2	fFH22	1	2	schaf	197.645	24.3907	93.0366	245.52	12.0026	0.0193361	0.0646263	766.82	1931.93	3077.11	4169.57	8.72881	755.783
VH203	2	2	fFH22	1	2	limonade	203.654	12.1613	177.011	233.626	16.9869	0.0176421	0.0629009	718.975	2010.28	3184.46	4189.74	9.79705	411.131
VH203	2	2	fFH22	1	2	postbote	209.775	18.9597	178.86	267.562	16.6201	0.0273015	0.0808825	663.857	1937.19	3140.83	4109.49	11.34	431.56
VH203	2	2	fFH22	1	2	schaf	209.11	18.519	179.308	264.312	13.3623	0.0195	0.0798283	773.672	1902.19	3083.12	4067.02	9.72811	829.833
VH204	1	2	fFH22	1	2	limonade	201.1	21.8799	158.392	265.617	17.1921	0.019261	0.0643717	705.374	1871.96	3031.85	4126.67	13.3808	373.584
VH204	1	2	fFH22	1	2	postbote	209.38	37.8232	90.0309	295.51	14.1288	0.0232893	0.107273	758.261	1933.17	3070.44	4181.64	14.2952	320.636
VH204	1	2	fFH22	1	2	schaf	199.511	23.781	165.639	261.286	11.8002	0.0370238	0.0904764	803.49	1848.07	3019.23	4133.06	12.4965	893.655
VH204	2	2	fFH22	1	2	limonade	216.964	74.1734	175.735	499.807	15.9217	0.0312573	0.0966124	766.192	1929.12	3017.78	4145.82	9.26209	361.632
VH204	2	2	fFH22	1	2	postbote	199.367	34.6913	100.045	284.579	13.9818	0.0295799	0.0919277	700.089	1928.7	3058.76	4194.61	11.1112	440.951
VH204	2	2	fFH22	1	2	schaf	197.064	31.9413	88.7573	257.095	11.3679	0.0384763	0.120857	810.119	1863.53	3123.03	4194.41	11.4374	777.685
VH205	1	2	fFH22	1	2	limonade	203.203	21.1943	88.7527	237.751	17.6481	0.0146641	0.067383	711.557	1950.19	3064.39	4170.75	10.597	349.955
VH205	1	2	fFH22	1	2	postbote	205.659	32.1433	113.098	278.49	14.9659	0.0271211	0.0856652	659.739	1935.72	3054.45	4186.12	10.9651	405.461
VH205	1	2	fFH22	1	2	schaf	198.593	34.5616	100.302	255.397	9.90061	0.0237439	0.0904894	671.366	1824.21	2986.42	4254.37	9.23254	889.115
VH205	2	2	fFH22	1	2	limonade	220.846	66.9083	91.1204	497.265	16.5034	0.0234443	0.0792311	663.343	1963.07	3125.52	4234.66	9.83338	356.552
VH205	2	2	fFH22	1	2	postbote	221.421	70.7818	121.495	483.374	11.8363	0.0484557	0.120666	685.145	1877.68	2993.67	4098.18	11.3975	398.517
VH205	2	2	fFH22	1	2	schaf	185.732	42.773	101.482	264.76	9.29661	0.0335236	0.118848	832.599	1925.39	3071.71	4227.21	10.9372	848.477
VH206	1	2	fFH22	1	2	limonade	190.695	38.5801	90.2568	244.604	14.0677	0.0201022	0.0630786	762.053	1937.05	3046.51	4429	9.36995	525.962
VH206	1	2	fFH22	1	2	postbote	200.835	16.2132	159.224	241.027	15.909	0.0303674	0.0866967	721.574	1975.52	3018.15	4153.09	11.7088	553.592
VH206	1	2	fFH22	1	2	schaf	195.233	28.7461	103.954	277.329	11.4572	0.02351	0.0791717	857.169	1965.77	3067.43	4102.25	9.70243	673.303
VH206	2	2	fFH22	1	2	limonade	193.815	30.5441	93.6176	256.677	14.7893	0.0219109	0.0765738	674.97	1902.26	3030.63	4337.29	9.88492	455.776
VH206	2	2	fFH22	1	2	postbote	207.903	25.5216	107.761	242.628	16.7744	0.0258558	0.0735119	674.079	1967.54	3042.34	4228.8	11.7579	401.495
VH206	2	2	fFH22	1	2	schaf	214.696	45.0481	172.985	443.703	14.608	0.0226801	0.0713913	855.422	1947.74	3061.63	4315.18	10.2811	898.55
VH207	1	2	fFH22	1	2	limonade	211.541	34.88	90.6658	290.51	13.534	0.024508	0.0722022	694.35	1942.59	3003.7	4093.44	8.22988	542.565
VH207	1	2	fFH22	1	2	postbote	239.375	44.0423	185.923	461.037	14.4183	0.0315998	0.0927375	695.371	1933.35	2963.51	4088.96	11.5687	545.5
VH207	1	2	fFH22	1	2	schaf	211.103	26.8862	178.117	282.821	6.60073	0.0329162	0.116286	758.485	1862.89	2941.51	4121.6	8.42036	1493.95
VH207	2	2	fFH22	1	2	limonade	197.345	20.0027	169.782	261.796	13.7095	0.0274026	0.0746986	696.207	1909.88	2969.24	4165.6	8.33923	507.236
VH207	2	2	fFH22	1	2	postbote	218.569	22.13	178.946	276.946	12.7747	0.0308038	0.104952	638.731	1967.02	2977.41	4178.53	11.8587	449.811
VH207	2	2	fFH22	1	2	schaf	198.606	21.9633	162.873	249.146	6.80193	0.0357286	0.110666	760.29	1752.62	2868.37	4068.32	8.57731	1594.96
VH208	1	2	fFH22	1	2	limonade	206.546	65.6664	89.5661	490.43	14.3957	0.0227585	0.0867171	746.877	2075.84	3174.13	4244.34	7.39835	960.087
VH208	1	2	fFH22	1	2	postbote	207.332	35.5249	167.794	489.173	14.3006	0.0264667	0.100066	566.368	1886.85	2958.98	4099.32	10.261	882.924
VH208	1	2	fFH22	1	2	schaf	190.097	35.1847	89.2973	238.026	9.57852	0.0385542	0.13013	683.792	1843.57	2989.79	4075.47	10.3951	2744.05
VH208	2	2	fFH22	1	2	limonade	199.124	51.5359	91.3596	467.572	15.0939	0.023335	0.0857886	656.771	2052.73	3161.01	4225.15	8.18433	627.992
VH208	2	2	fFH22	1	2	postbote	188.811	33.4568	97.5009	278.565	13.6149	0.0309109	0.116603	677.123	1994.46	3033.98	4156.31	11.0137	422.124
VH208	2	2	fFH22	1	2	schaf	212.827	78.6235	102.53	497.183	7.0008	0.0703324	0.174015	760.615	1982.26	3054.16	4164.06	9.15278	3004.76
VH210	1	2	fFH22	1	2	limonade	175.37	22.241	142.354	234.682	16.0111	0.0246826	0.0695711	744.281	1967.91	3240.46	4222.11	10.4774	355.427
VH210	1	2	fFH22	1	2	postbote	192.308	41.8342	141.778	318.6	16.8414	0.0242961	0.106376	650.92	1963.17	3116.69	4119.02	11.8936	310.008
VH210	1	2	fFH22	1	2	schaf	175.025	39.766	119.429	247.746	12.4072	0.0264507	0.0861852	771.982	1844.1	3118.92	4162.12	9.76686	623.609
VH210	2	2	fFH22	1	2	limonade	186.368	17.6467	151.464	253.164	16.4884	0.0195304	0.0608414	756.214	2037.87	3206.6	4173.46	11.8605	296.323
VH210	2	2	fFH22	1	2	postbote	208.877	38.5108	144.017	293.716	17.8326	0.0288926	0.0794162	648.064	1969.14	3100.42	4160.06	13.4813	330.667
VH210	2	2	fFH22	1	2	schaf	184.85	29.0234	137.916	252.438	13.5613	0.0270989	0.0875296	784.712	1884.9	3185.83	4151.28	10.9533	730.06
VH212	1	2	fFH22	1	2	limonade	174.898	54.4274	99.3511	253.729	15.7895	0.0174388	0.100208	629.832	1945.55	2940.31	4163.7	11.0791	358.159
VH212	1	2	fFH22	1	2	postbote	210.274	54.0475	107.958	497.823	16.8518	0.021487	0.110761	605.242	1899.75	2955.44	4178.51	12.845	355.544
VH212	1	2	fFH22	1	2	schaf	201.326	79.8195	93.3718	476.647	8.51235	0.0469064	0.202903	648.301	1852.63	2866.86	4004.11	10.3651	537.894
VH212	2	2	fFH22	1	2	limonade	212.47	29.7385	176.422	494.506	19.4587	0.0192204	0.109292	614.669	1950.46	3002.68	4164.07	12.8523	325.687
VH212	2	2	fFH22	1	2	postbote	213.511	15.4883	181.074	255.406	17.6281	0.0237484	0.127685	641.241	1979.09	3003.87	4159.07	13.1479	349.008
VH212	2	2	fFH22	1	2	schaf	183.198	52.7138	98.0464	250.567	13.5301	0.0248183	0.127367	732.324	1930.07	2935.85	4070.83	11.9165	457.04
VH213	1	2	fFH22	1	2	limonade	233.103	67.0988	108.415	497.846	16.6878	0.0226936	0.0721329	669.364	2047.31	3062.3	4222.75	9.64019	398.658
VH213	1	2	fFH22	1	2	postbote	253.324	22.3009	219.87	310.119	17.0243	0.0309835	0.0978102	588.283	1993.2	3022.43	4184.01	11.5211	422.101
VH213	1	2	fFH22	1	2	schaf	242.553	24.2041	211.626	304.919	10.2948	0.037146	0.133739	741.218	1975.6	2990.86	4177.3	10.5898	1039.44
VH213	2	2	fFH22	1	2	limonade	223.853	20.999	103.641	281.588	16.9413	0.0203027	0.0828464	702.394	1965.3	2978.41	4056.99	9.66657	441.488
VH213	2	2	fFH22	1	2	postbote	241.211	16.4884	214.063	282.585	17.6168	0.0288208	0.104486	620.849	1905.44	2965.9	4050.49	12.5021	401.075
VH213	2	2	fFH22	1	2	schaf	229.592	29.8256	95.4488	287.046	12.0679	0.0277526	0.107372	713.201	1919.17	2886.67	3985.64	9.68474	660.177
VH216	1	2	fFH22	1	2	limonade	184.891	21.203	94.6396	226.413	14.7593	0.017244	0.0731083	647.451	1923.65	3020.16	4106.18	8.13505	430.001
VH216	1	2	fFH22	1	2	postbote	198.568	21.5717	146.84	247.206	14.85	0.0241563	0.10363	752.184	1968.5	3088.35	4216.29	11.3735	438.595
VH216	1	2	fFH22	1	2	schaf	187.675	17.3041	161.58	219.992	12.1236	0.0221461	0.0940736	791.876	1876.44	3003.05	4171.31	9.68569	1117.27
VH216	2	2	fFH22	1	2	limonade	184.575	14.1561	163.802	223.013	14.8278	0.0231424	0.0712901	634.154	1984.77	3027.62	4026.1	8.50985	358.252
VH216	2	2	fFH22	1	2	postbote	189.47	21.2742	151.305	250.756	13.9633	0.0304715	0.0806258	690.517	1982.16	3010.51	4063.59	10.8297	385.742
VH216	2	2	fFH22	1	2	schaf	186.436	24.0085	100.765	237.425	10.1895	0.0327595	0.126432	755.104	1840.29	2938.41	4121.26	9.4619	1019.08
VH154	1	2	fFS25	1	2	seife	222.848	15.4451	198.742	268.154	13.8821	0.0173224	0.0605096	787.873	2095.03	3282.68	4297.69	12.0259	603.08
VH154	1	2	fFS25	1	2	wort	208.259	28.8902	100.692	261.007	14.001	0.0231012	0.069474	708.33	2040.2	3200.3	4258.83	12.7326	639.655
VH154	1	2	fFS25	1	2	zug	225.251	43.5836	106.27	428.511	10.5027	0.0293397	0.101873	779.176	2040.59	3217.1	4260.12	11.7154	852.711
VH154	2	2	fFS25	1	2	seife	195.854	32.2928	98.1933	251.624	14.9568	0.0176217	0.072383	669.691	2078.15	3238.56	4241.27	11.9613	548.065
VH154	2	2	fFS25	1	2	wort	205	20.0299	171.017	257.421	16.0643	0.0238559	0.0745007	679.986	2031.13	3167.9	4256.02	13.671	423.524
VH154	2	2	fFS25	1	2	zug	233.227	59.8214	97.9315	484.347	11.4876	0.0266422	0.0938249	761.561	2105.71	3238.47	4338.56	12.4019	839.843
VH157	1	2	fFS25	1	2	seife	191.076	21.5385	152.683	244.801	13.6949	0.0272326	0.0754666	829.408	2141.21	3174.03	4315.29	14.2987	543.975
VH157	1	2	fFS25	1	2	wort	187.169	45.994	155.967	494.523	12.9572	0.0373356	0.0989195	777.935	2066.3	3097.01	4247.81	13.4816	577.011
VH157	1	2	fFS25	1	2	zug	199.359	53.7276	142.636	480.504	11.3961	0.0289367	0.0948044	862.829	2054.51	3150.93	4333.71	13.4403	564.689
VH157	2	2	fFS25	1	2	seife	187.328	20.038	148.735	231.176	11.2265	0.0375223	0.0891472	737.368	2167.25	3119.06	4230.06	12.1769	524.048
VH157	2	2	fFS25	1	2	wort	186.688	16.0444	154.352	232.136	11.796	0.0400947	0.0929901	667.651	1950.18	3051.13	4194.62	11.7881	495.159
VH157	2	2	fFS25	1	2	zug	208.738	46.2135	167.111	446.271	7.78435	0.0452603	0.120475	700.788	1998.42	3108.9	4174.05	11.6708	554.102
VH158	1	2	fFS25	1	2	seife	191.298	38.5592	100.714	264.875	7.35487	0.0314813	0.104275	641.703	2158.14	2992.8	4263.24	9.17363	1245.08
VH158	1	2	fFS25	1	2	wort	188.576	66.737	101.166	492.952	8.20232	0.0339549	0.0942839	662.101	2005	2938.03	4215.16	10.4068	1624.15
VH158	1	2	fFS25	1	2	zug	206.3	46.9038	101.679	265.868	6.49581	0.0399303	0.114925	782.255	2031.26	2989.57	4214.51	9.91178	2119.64
VH158	2	2	fFS25	1	2	seife	206.673	25.1547	178.052	282.688	5.58938	0.0488596	0.0972213	661.146	2043.75	2966.64	4200.09	8.96556	1471.18
VH158	2	2	fFS25	1	2	wort	193.584	47.6248	104.824	298.076	8.30583	0.0336093	0.102118	702.526	2003.88	2948.08	4301.12	10.3839	1716.81
VH158	2	2	fFS25	1	2	zug	223.491	29.7987	171.345	268.189	6.73207	0.0402856	0.102184	894.067	2069.94	3118.42	4278.1	10.1225	2484.47
VH160	1	2	fFS25	1	2	seife	215.132	37.0807	89.8534	296.933	13.0111	0.0254654	0.0932576	740.698	2103	3172.92	4291.94	10.4082	453.068
VH160	1	2	fFS25	1	2	wort	215.095	26.8981	100.492	299.842	11.463	0.0476526	0.100092	741.719	2002.53	3165.49	4336.35	9.94328	469.628
VH160	1	2	fFS25	1	2	zug	219.971	46.3372	176.994	481.641	9.58806	0.0275981	0.0999076	703.708	1964.71	3142.62	4317.43	9.8007	849.638
VH160	2	2	fFS25	1	2	seife	222.065	21.0889	179.114	286.361	15.4993	0.0198576	0.067635	744.914	2160.83	3192.61	4343	11.2896	465.749
VH160	2	2	fFS25	1	2	wort	222.715	20.6402	185.398	292.241	16.2785	0.0191916	0.0713557	714.481	1969.98	3131.6	4308.33	10.3804	434.378
VH160	2	2	fFS25	1	2	zug	221.488	41.0233	90.5762	295.186	10.6938	0.0317608	0.0856261	758.162	1964.39	3081.78	4226.08	10.1555	591.571
VH162	1	2	fFS25	1	2	seife	215.787	14.6848	184.836	248.144	16.1728	0.0175905	0.0667713	624.032	2065.55	3047.77	4067.27	11.2526	469.065
VH162	1	2	fFS25	1	2	wort	213.136	14.0084	182.227	254.032	16.2821	0.0204135	0.0714913	674.148	1992.73	3057.47	4201.55	13.4704	481.485
VH162	1	2	fFS25	1	2	zug	228.642	14.4584	201.818	270.65	13.4266	0.0201014	0.0725902	675.056	1935.83	3016.91	4130.75	11.1989	632.612
VH162	2	2	fFS25	1	2	seife	208.758	21.0923	173.337	274.739	14.4224	0.0202191	0.0619114	634.554	2045.16	3008.38	4132.36	10.5118	489.298
VH162	2	2	fFS25	1	2	wort	212.699	19.0075	177.072	276.117	15.3462	0.0280899	0.0785995	588.45	1953.97	3002.5	4220.53	12.3972	454.061
VH162	2	2	fFS25	1	2	zug	213.921	24.9112	171.647	262.064	12.5222	0.0206732	0.0797367	672.052	1905.3	2961.72	4143.23	11.5261	791.555
VH163	1	2	fFS25	1	2	seife	189.797	19.5769	166.721	262.177	11.3373	0.0261701	0.077428	701.673	1954.96	2982.4	4233.72	8.64715	744.528
VH163	1	2	fFS25	1	2	wort	198.968	21.956	167.992	257.761	13.905	0.0232182	0.063816	667.742	1909.83	2963.15	4200.45	10.454	1121.85
VH163	1	2	fFS25	1	2	zug	197.983	31.3521	154.195	277.861	7.6259	0.0378389	0.0847823	840.378	1943.9	3047.93	4175.93	11.0548	3093.24
VH163	2	2	fFS25	1	2	seife	192.987	21.9959	160.54	270.11	15.2944	0.0139733	0.0570361	665.54	1897.82	2964.55	4035.39	11.1775	399.505
VH163	2	2	fFS25	1	2	wort	183.582	21.5114	153.937	264.46	14.249	0.0293619	0.0596183	681.65	1927.35	2988.99	4193.04	9.80302	761.578
VH163	2	2	fFS25	1	2	zug	203.343	38.8575	144.475	320.454	8.41312	0.0365447	0.0899845	810.437	1910.08	3003.72	4131.18	11.259	1667.07
VH164	1	2	fFS25	1	2	seife	190.694	29.7584	151.392	271.169	15.4441	0.0215722	0.0608919	759.942	2100.23	3069.57	4319.57	14.4737	736.169
VH164	1	2	fFS25	1	2	wort	188.095	23.8866	149.523	250.058	14.9048	0.0289229	0.0839745	734.706	1968.96	3026.92	4284.96	14.9981	918.171
VH164	1	2	fFS25	1	2	zug	205.659	64.4825	114.391	456.015	10.5373	0.0239563	0.0933356	811.131	2002.07	3049.43	4175.3	14.1412	1554.6
VH164	2	2	fFS25	1	2	seife	189.836	27.8065	159.031	284.839	13.7869	0.0175773	0.0859026	677.851	2078.04	3085.5	4254.42	10.7967	1575.54
VH164	2	2	fFS25	1	2	wort	191.636	25.6828	162.815	277.333	15.7801	0.0175341	0.0760113	651.465	1907.92	3022.31	4300.43	12.7566	564.197
VH164	2	2	fFS25	1	2	zug	199.038	48.1882	107.833	488.845	10.3805	0.0233865	0.0934082	746.61	1981.44	3066.42	4213.49	11.9134	995.468
VH168	1	2	fFS25	1	2	seife	193.075	54.1914	101.743	486.267	13.2848	0.0245435	0.0763561	777.592	2061.95	3053.62	4093.85	11.7909	585.373
VH168	1	2	fFS25	1	2	wort	187.1	26.8709	101.68	253.236	11.0066	0.0372649	0.111206	661.994	1884.66	2940.15	4128.89	11.9236	627.345
VH168	1	2	fFS25	1	2	zug	205.863	51.3088	104.659	456.407	10.6815	0.0351343	0.102844	791.226	1992.32	3077.73	4172.57	11.2992	784.424
VH168	2	2	fFS25	1	2	seife	198.356	18.6418	164.287	261.686	7.79714	0.0508839	0.141193	706.127	2005.3	2969.64	4018.45	9.8282	727.502
VH168	2	2	fFS25	1	2	wort	197.324	25.0865	152.61	257.045	7.305	0.0353326	0.0931405	616.679	1841.99	2955.1	4043.05	11.1211	479.39
VH168	2	2	fFS25	1	2	zug	217.822	65.6627	100.836	496.435	7.95543	0.0527823	0.123068	737.851	1893.24	3012.2	4045.6	11.0557	839.709
VH172	1	2	fFS25	1	2	seife	219.882	22.1392	187.551	282.028	12.5057	0.0180674	0.0704815	744.716	1991.62	3063.17	4269.07	10.7349	640.48
VH172	1	2	fFS25	1	2	wort	222.019	38.956	101.5	297.236	13.0663	0.0265689	0.0731395	699.717	1904.24	3031.08	4251.71	11.7308	808.239
VH172	1	2	fFS25	1	2	zug	249.141	60.3354	97.8864	466.742	10.2516	0.0269125	0.109323	789.1	1943.72	3040.35	4245.69	11.4832	1171.17
VH172	2	2	fFS25	1	2	seife	217.449	24.6853	184.517	303.572	10.6741	0.0196254	0.0828324	727.823	2032.91	3031.86	4300.59	10.1151	952.517
VH172	2	2	fFS25	1	2	wort	211.464	30.9489	178.592	355.293	11.8761	0.0248547	0.0927412	714.699	1953.97	3011.06	4314.7	12.412	1124.68
VH172	2	2	fFS25	1	2	zug	225.544	40.0282	109.921	297.986	8.74185	0.0302264	0.0965365	827.494	1985.02	3024.38	4295.69	11.142	1997.78
VH173	1	2	fFS25	1	2	seife	201.967	31.4776	169.556	471.149	11.0778	0.0329614	0.0893659	742.183	2013.12	3110.99	4062.92	10.2877	611.539
VH173	1	2	fFS25	1	2	wort	199.997	18.9352	169.097	256.481	15.5654	0.0223918	0.0743582	694.775	1980.32	3148.02	4159.25	12.2583	584.74
VH173	1	2	fFS25	1	2	zug	213.284	55.1194	114.011	455.123	9.17707	0.0427591	0.114521	733.243	1934.67	3195.2	4124.87	10.9953	1615.53
VH173	2	2	fFS25	1	2	seife	200.969	20.1093	174.157	266.627	13.5465	0.0167963	0.068244	703.29	1943.84	3077.94	4125.28	11.1637	664.302
VH173	2	2	fFS25	1	2	wort	196.013	18.2649	165.096	250.972	15.6163	0.0185377	0.0881051	752.164	1926.06	3075.49	4205.01	12.1449	462.578
VH173	2	2	fFS25	1	2	zug	203.189	23.6929	150.886	258.195	9.32914	0.0314403	0.100363	822.188	1981.66	3162.35	4180.37	11.464	1037.28
VH174	1	2	fFS25	1	2	seife	182.05	35.8508	91.6784	278.363	8.43616	0.0396695	0.0980533	685.333	1983.52	2919.79	3903.87	10.066	445.078
VH174	1	2	fFS25	1	2	wort	184.7	18.5811	147.653	257.011	11.0926	0.0279751	0.0659658	655.123	1956.97	3009.58	4064.57	11.5541	401.569
VH174	1	2	fFS25	1	2	zug	204.287	27.0053	157.057	287.83	9.26289	0.0482524	0.126033	833.575	2015.4	3026.93	4114.42	11.4981	470.42
VH174	2	2	fFS25	1	2	seife	188.065	16.8058	161.996	233.32	7.74249	0.0671452	0.160506	734.219	2033.31	3013.4	3974.58	8.66676	513.347
VH174	2	2	fFS25	1	2	wort	181.495	17.3803	151.992	226.675	9.39306	0.0448536	0.126244	726.706	1994.64	3005.68	4112.18	10.8668	501.452
VH174	2	2	fFS25	1	2	zug	210.021	49.6602	163.126	438.276	8.11592	0.0580592	0.164124	893.073	2148.97	3193.63	4120.24	9.14523	720.115
VH178	1	2	fFS25	1	2	seife	158.321	14.2265	135.516	196.435	15.3003	0.017353	0.0787489	769.679	2062.97	3076.17	4309.72	14.4549	401.954
VH178	1	2	fFS25	1	2	wort	155.246	11.4655	135.055	195.039	13.8948	0.0244291	0.0928384	742.763	1974.69	3031.16	4228.6	14.7478	506.342
VH178	1	2	fFS25	1	2	zug	169.706	17.4361	140.485	215.327	10.7536	0.0340771	0.100897	795.004	2006.87	3115.98	4223.06	13.4315	1022.9
VH178	2	2	fFS25	1	2	seife	142.569	47.617	120.765	497.024	14.5629	0.0247218	0.0868996	676.157	2048.93	2997.71	4256.14	12.7789	392.502
VH178	2	2	fFS25	1	2	wort	134.369	12.1288	116.357	175.243	14.9152	0.0297109	0.107232	713.344	1961.48	2997.92	4224.91	12.5244	409.144
VH178	2	2	fFS25	1	2	zug	139.944	12.5043	113.919	170.226	11.8019	0.0343614	0.0964672	797.65	2009.81	3083.99	4214.6	12.2051	863.154
VH179	1	2	fFS25	1	2	seife	206.029	26.104	170.086	293.292	8.51556	0.0360494	0.120563	728.421	2086.3	3037.9	4316.86	12.5027	692.344
VH179	1	2	fFS25	1	2	wort	217.067	35.8408	97.4748	275.546	7.37592	0.0407651	0.13993	685.188	1973.4	2999.76	4229.88	11.8288	830.357
VH179	1	2	fFS25	1	2	zug	225.048	78.4695	82.4532	487.701	5.85763	0.0403532	0.128349	801.125	2042.78	3088.55	4300.55	11.6713	1244.36
VH179	2	2	fFS25	1	2	seife	198.761	22.0745	163.21	262.165	9.44298	0.0294344	0.110179	746.488	2107.93	3048.5	4408.23	12.381	781.076
VH179	2	2	fFS25	1	2	wort	197.119	21.8612	123.449	246.415	7.83861	0.0354861	0.118199	676.371	1916.94	2939.62	4280.23	11.8272	875.793
VH179	2	2	fFS25	1	2	zug	227.107	59.9349	174.716	449.809	7.21463	0.0386089	0.109142	763.747	1930.9	2969.04	4312.48	12.1516	1018.47
VH180	1	2	fFS25	1	2	seife	228.369	23.0766	181.073	300.37	12.8666	0.0179048	0.0763104	708.889	2071.93	3077.01	4301.79	9.74804	952.352
VH180	1	2	fFS25	1	2	wort	217.872	32.8839	94.0411	295.049	11.9099	0.0324787	0.109237	624.933	1926.94	2958.15	4215.11	10.277	737.112
VH180	1	2	fFS25	1	2	zug	234.344	34.1334	189.223	380.318	9.3541	0.0273154	0.115543	764.307	1971.75	3117.89	4206.86	10.359	1265.1
VH180	2	2	fFS25	1	2	seife	212.032	20.764	171.457	281.498	12.4679	0.0264022	0.0729493	722.262	2102.99	3099.78	4236.96	9.98571	759.712
VH180	2	2	fFS25	1	2	wort	214.945	25.7822	106.247	288.16	12.4049	0.0282599	0.0790865	649.973	2044.1	3071.27	4271.35	10.0664	759.729
VH180	2	2	fFS25	1	2	zug	210.437	50.0851	101.099	434.427	9.65012	0.0301622	0.0990216	854.838	1986.75	3074.75	4277.04	11.6988	1073.81
VH181	1	2	fFS25	1	2	seife	228.533	20.8487	205.465	290.755	14.8258	0.0179185	0.0696131	668.407	1953.96	3043.63	4301.25	13.6673	549.298
VH181	1	2	fFS25	1	2	wort	222.151	15.31	205.17	285.373	14.7507	0.015468	0.0501655	731.482	1992.43	3087.02	4326.31	14.6912	594.55
VH181	1	2	fFS25	1	2	zug	242.968	50.3174	189.505	454.205	8.79151	0.0414912	0.091896	766.529	1955.08	3065.39	4246.66	13.3552	895.046
VH181	2	2	fFS25	1	2	seife	220.991	25.5541	103.383	277.392	14.3962	0.0197018	0.0783475	591.771	1951	2918.74	4289.07	9.28925	570.6
VH181	2	2	fFS25	1	2	wort	213.072	31.767	90.8869	277.309	14.9862	0.0208043	0.0714313	619.296	1972.85	2948.82	4299.29	10.0761	618.444
VH181	2	2	fFS25	1	2	zug	222.014	43.0927	92.402	286.932	9.80979	0.0288804	0.0991899	694.829	1951.53	3007.77	4201.79	10.4485	1159.49
VH182	1	2	fFS25	1	2	seife	216.757	21.3501	170.497	268.27	11.7619	0.0413631	0.129985	662.93	2121.67	3123.63	4227.38	10.2481	555.729
VH182	1	2	fFS25	1	2	wort	220.907	22.3387	181.462	279.377	15.139	0.0298828	0.0879557	569.508	1954.15	3025.69	4206.43	10.9112	431.134
VH182	1	2	fFS25	1	2	zug	194.105	54.0396	100.028	260.436	12.0317	0.0210243	0.115757	704.787	1919.26	3032.84	4246.31	11.0792	528.624
VH182	2	2	fFS25	1	2	seife	234.467	32.7303	185.709	323.731	14.8508	0.0189769	0.0674904	682.366	2104.63	3144.57	4204.12	10.7403	615.11
VH182	2	2	fFS25	1	2	wort	233.801	36.7149	115.858	312.014	15.2862	0.01671	0.0735488	735.119	2019.01	3059.61	4132.65	11.6629	480.218
VH182	2	2	fFS25	1	2	zug	227.479	37.8989	135.482	290.499	12.9978	0.0187959	0.0742091	798.199	1995.1	3086.32	4202.67	11.6597	551.691
VH183	1	2	fFS25	1	2	seife	207.343	29.8159	174.576	298.152	13.129	0.0212751	0.0650731	693.111	2052.08	3003.52	4192.89	11.9282	720.337
VH183	1	2	fFS25	1	2	wort	210.313	55.2761	153.333	480.371	13.5986	0.0288359	0.0718368	762.045	2043.41	3078.91	4176.55	12.2457	606.995
VH183	1	2	fFS25	1	2	zug	218.651	48.6175	176.617	451.626	9.02464	0.0343634	0.0755594	821.678	1930.62	3046.61	4164.34	11.9059	1074.47
VH183	2	2	fFS25	1	2	seife	210.829	23.6947	176.773	292.882	13.9855	0.0184939	0.0668412	686.545	2025.2	3045.92	4158.95	12.469	854.323
VH183	2	2	fFS25	1	2	wort	202.486	20.952	163.493	275.156	15.1755	0.0210711	0.0629536	661.562	1955.45	2983.48	4232.53	12.0336	572.082
VH183	2	2	fFS25	1	2	zug	230.253	54.6326	180.299	487.185	11.817	0.0255838	0.0683921	760.545	1854.07	3011.84	4160.63	12.8315	909.686
VH184	1	2	fFS25	1	2	seife	213.603	24.1114	175.458	282.878	11.6281	0.0299971	0.0883458	660.595	2123.82	3151.15	4248.52	12.3022	505.493
VH184	1	2	fFS25	1	2	wort	202.603	28.0529	92.0858	258.732	14.2996	0.0244102	0.0979499	649.684	2057.98	3079.03	4248.07	12.6565	460.355
VH184	1	2	fFS25	1	2	zug	213.843	41.1043	107.292	294.427	9.62913	0.0273649	0.0781623	817.307	2057.15	3174.92	4218.11	11.7218	606.147
VH184	2	2	fFS25	1	2	seife	188.616	34.1229	91.8878	264.717	12.7966	0.0287666	0.0834045	690.222	2080.15	3140.89	4275.38	12.3894	443.766
VH184	2	2	fFS25	1	2	wort	195.699	25.115	170.875	316.767	15.7075	0.0262706	0.0803441	642.359	2023.73	3096.58	4213.58	13.3423	454.904
VH184	2	2	fFS25	1	2	zug	222.635	59.3382	90.4058	490.503	9.71197	0.0333591	0.0889786	745.268	2023.49	3138.89	4184.45	12.4632	779.989
VH185	1	2	fFS25	1	2	seife	195.098	46.0939	101.006	287.199	13.9493	0.0172337	0.0920433	524.707	1953.16	2914.63	4128.34	8.69277	570.941
VH185	1	2	fFS25	1	2	wort	199.986	27.3472	175.442	312.692	15.4852	0.0199609	0.0769289	683.369	1908.67	3042.91	4308.07	9.72489	566.757
VH185	1	2	fFS25	1	2	zug	202.314	21.2919	164.265	278.435	11.7595	0.0292975	0.104116	856.539	1984.99	3114.29	4294.14	11.4695	991.435
VH185	2	2	fFS25	1	2	seife	198.696	36.3681	101.426	277.681	14.8834	0.0217039	0.0734369	538.319	1906.32	2886.63	4226.28	8.5905	574.587
VH185	2	2	fFS25	1	2	wort	191	30.2083	100.272	273.684	14.5734	0.0209853	0.0795258	670.595	1879.23	3005.87	4241.72	9.57658	581.543
VH185	2	2	fFS25	1	2	zug	200.748	54.1868	100.291	460.662	11.2602	0.0385601	0.0906706	786.917	1950.12	3106.25	4300.03	11.6151	976.899
VH186	1	2	fFS25	1	2	seife	211.239	25.8719	107.008	300.015	13.734	0.0220583	0.0841803	647.381	2005.42	2992.5	4242.97	13.053	560.738
VH186	1	2	fFS25	1	2	wort	207.797	17.1009	180.947	275.772	14.498	0.0216319	0.0936179	663.893	1934.23	3059.25	4221.62	13.4521	580.702
VH186	1	2	fFS25	1	2	zug	229.535	52.4697	187.877	450.077	12.5265	0.0259713	0.100765	698.317	1913.69	3050.79	4192.27	12.9534	630.387
VH186	2	2	fFS25	1	2	seife	223.849	25.326	187.135	295.978	17.0251	0.0131283	0.0764343	718.113	1974.51	3072.34	4396.51	14.1965	510.958
VH186	2	2	fFS25	1	2	wort	221.462	19.1177	195.726	284.581	19.5678	0.0164823	0.0855811	693.365	1908.98	3040.79	4225.41	13.841	522.088
VH186	2	2	fFS25	1	2	zug	224.655	23.7746	194.943	282.876	15.1028	0.0175088	0.0776156	754.419	1891.08	3097.4	4156.58	13.8422	579.258
VH188b	1	2	fFS25	1	2	seife	183.13	37.9172	147.38	451.224	12.1031	0.0293088	0.077073	732.714	1935.73	2964.35	4157.66	10.8212	634.962
VH188b	1	2	fFS25	1	2	wort	176.242	14.9951	147.231	218.212	14.6138	0.0235952	0.073575	635.223	1788.39	3000.1	4071.97	12.0228	479.254
VH188b	1	2	fFS25	1	2	zug	191.365	42.6729	140.78	406.802	9.54653	0.0374162	0.117508	812.764	1897.62	3035.29	4078.07	11.1974	1068.68
VH188b	2	2	fFS25	1	2	seife	180.203	21.6153	138.424	248.415	10.2183	0.0345268	0.083551	685.86	1908.64	2910.92	4141.75	11.6477	606.403
VH188b	2	2	fFS25	1	2	wort	194.762	50.0843	157.395	453.511	13.8145	0.0341536	0.0948484	593.551	1770.74	2922.43	4051.57	12.4615	535.32
VH188b	2	2	fFS25	1	2	zug	211.975	70.2756	153.69	484.201	8.84845	0.0314821	0.132672	876.97	1889.92	3100.57	4206.73	10.4776	665.475
VH189	1	2	fFS25	1	2	seife	198.162	24.9749	163.029	272.982	15.0878	0.0191351	0.0731029	873.309	2074	3110.47	4120.32	14.9	562.679
VH189	1	2	fFS25	1	2	wort	179.581	20.9307	145.883	224.808	14.2386	0.018502	0.0708697	860.649	2004.68	3067.1	4215.08	14.3586	635.024
VH189	1	2	fFS25	1	2	zug	203.47	31.4546	163.293	272.626	12.074	0.0211848	0.0822212	971.638	2059.87	3200.35	4267.07	12.9838	715.845
VH189	2	2	fFS25	1	2	seife	197.709	23.2573	169.642	277.681	15.0814	0.0209552	0.077351	817.164	2004.36	3076.79	4259.13	15.4304	845.025
VH189	2	2	fFS25	1	2	wort	187.392	16.063	166.438	246.61	14.4238	0.0169045	0.0742342	754.104	1925.78	3007.27	4194.88	14.7292	542.521
VH189	2	2	fFS25	1	2	zug	192.183	30.2274	152.579	261.657	11.6933	0.0294267	0.0695856	756.554	1894.85	2982.62	4186.58	14.5778	645.091
VH190	1	2	fFS25	1	2	seife	193.017	26.0677	145.414	272.028	10.5057	0.0264426	0.0975931	908.875	2242.34	3208.66	4324.27	8.42716	980.049
VH190	1	2	fFS25	1	2	wort	175.331	31.4413	90.2031	242.156	11.4337	0.0309925	0.102301	754.708	2056.03	3142.95	4337.29	8.8122	790.861
VH190	1	2	fFS25	1	2	zug	175.459	35.9551	94.4433	230.216	8.81154	0.0294937	0.106108	915.034	2131.32	3309.75	4316.79	8.78196	1275.5
VH190	2	2	fFS25	1	2	seife	193.793	18.2348	159.091	259.005	12.4592	0.0246911	0.0925072	773.007	2199.2	3197.12	4280.58	9.32123	767.375
VH190	2	2	fFS25	1	2	wort	178.776	30.921	99.4474	250.684	11.9649	0.0350039	0.136517	788.001	2098.92	3243.45	4330.83	8.59912	699.94
VH190	2	2	fFS25	1	2	zug	150.629	36.7755	112.435	240.166	7.65682	0.0622303	0.194034	994.902	2155.74	3345.13	4317.44	7.85459	1808.88
VH191	1	2	fFS25	1	2	seife	216.85	28.8242	94.8817	300.865	13.2473	0.0189009	0.0673195	713.07	2037.84	3066.45	4197.07	11.9009	846.127
VH191	1	2	fFS25	1	2	wort	204.609	22.234	103.09	254.263	13.9441	0.0355589	0.0696539	668.069	1899.43	3024.96	4157.37	13.2338	1103.95
VH191	1	2	fFS25	1	2	zug	212.703	50.2681	100.051	286.054	10.6793	0.0241552	0.075887	776.874	1984.47	3170.58	4180.35	13.1909	1077.39
VH191	2	2	fFS25	1	2	seife	217.314	25.097	176.311	309.652	12.1945	0.0242669	0.088963	708.349	2015.7	3002.79	4176.38	10.6136	976.764
VH191	2	2	fFS25	1	2	wort	194.748	31.4659	93.5148	252.342	12.0723	0.032925	0.0817117	696.722	1934.39	2983.46	4170.07	11.3227	869.578
VH191	2	2	fFS25	1	2	zug	221.864	32.3555	109.723	320.073	8.14277	0.0390216	0.124358	741.242	1908.11	3094	4114.95	11.7921	1306.63
VH193	1	2	fFS25	1	2	seife	194.841	23.1057	151.939	264.115	14.1046	0.025232	0.0656493	669.981	2024.02	3175.9	4319.66	10.0676	742.482
VH193	1	2	fFS25	1	2	wort	181.099	20.7317	145.513	271.885	14.5647	0.0241469	0.0628058	706.876	1961.27	3142.34	4268.86	12.7724	752.566
VH193	1	2	fFS25	1	2	zug	217.091	78.148	146.602	484.115	10.1762	0.0320063	0.0920723	769.721	1905.6	3096.91	4230.95	12.116	973.302
VH193	2	2	fFS25	1	2	seife	195.529	54.4574	158.268	495.389	14.7655	0.0277306	0.0697436	706.84	2056.01	3232.61	4319.21	11.909	506.17
VH193	2	2	fFS25	1	2	wort	184.916	37.5852	117.299	494.4	13.2434	0.0259044	0.0740985	671.897	1949.87	3162.97	4342.97	14.0233	1103.71
VH193	2	2	fFS25	1	2	zug	208.626	60.4497	149.811	487.489	12.1145	0.0276234	0.0877568	876.624	2012.72	3248.69	4247.31	13.9521	806.912
VH194	1	2	fFS25	1	2	seife	238.488	14.7607	213.428	289.451	18.1765	0.0190106	0.0898512	586.286	1767.34	2923.84	4141.53	10.7458	310.769
VH194	1	2	fFS25	1	2	wort	240.822	15.5031	215.564	300.495	17.2314	0.0189411	0.0712242	562.827	1749.02	2929.75	4192.34	10.8412	391.435
VH194	1	2	fFS25	1	2	zug	239.873	34.0453	123.84	335.793	9.53085	0.0387619	0.120908	784.751	1884.1	3064.72	4255.34	10.1293	630.587
VH194	2	2	fFS25	1	2	seife	245.021	21.5732	212.339	328.48	17.1714	0.0164314	0.0687781	637.307	1816.92	2937.73	4102.21	10.8768	320.275
VH194	2	2	fFS25	1	2	wort	246.351	31.1822	211.669	478.738	17.735	0.0157129	0.0725074	582.908	1865.34	2994.19	4164.69	11.1257	395.762
VH194	2	2	fFS25	1	2	zug	263.078	61.2366	209.935	499.882	10.5512	0.027939	0.0974238	736.13	1920.05	3094.09	4247.43	10.1674	686.725
VH195	1	2	fFS25	1	2	seife	247.474	37.052	104.331	320.009	19.1915	0.0166438	0.069508	638.576	1970.18	2825.17	4240.9	12.638	456.956
VH195	1	2	fFS25	1	2	wort	247.857	27.2188	140.75	298.107	17.9362	0.0191869	0.071856	616.232	1833.73	2751.45	4294.75	12.2484	436.939
VH195	1	2	fFS25	1	2	zug	258.186	40.3259	209.985	446.614	13.4535	0.0234551	0.0858018	722.95	1919.81	2939.21	4265.55	12.026	541.757
VH195	2	2	fFS25	1	2	seife	232.645	19.6549	202.522	297.381	17.7651	0.0170879	0.0644276	776.937	2041.46	2909.41	4308.24	10.725	478.129
VH195	2	2	fFS25	1	2	wort	235.618	53.7396	127.189	489.065	17.7024	0.0180422	0.0719771	742.392	1911.17	2865.41	4336.24	10.3643	414.959
VH195	2	2	fFS25	1	2	zug	238.561	24.3294	207.084	334.868	11.9832	0.027189	0.0855323	812.01	1912.77	2945.16	4337.32	11.5152	543.054
VH197	1	2	fFS25	1	2	seife	211.638	42.7933	100.912	295.748	14.0106	0.0265975	0.0862479	716.641	1952.02	3066.06	4077.63	11.0018	620.564
VH197	1	2	fFS25	1	2	wort	180.962	62.421	100.268	283.206	11.7971	0.0299325	0.0810295	672.344	1864.85	2962.4	4090.5	11.0746	611.163
VH197	1	2	fFS25	1	2	zug	226.897	82.411	93.6849	481.075	8.61326	0.033067	0.125209	787.01	1903.6	3009.93	4067.5	12.6368	594.866
VH197	2	2	fFS25	1	2	seife	217.285	20.8745	177.084	283.492	12.1229	0.0258027	0.0734241	702.314	1910.02	2996.2	4169.77	11.1336	869.75
VH197	2	2	fFS25	1	2	wort	206.616	21.8587	109.819	264.718	11.6772	0.0239515	0.0741017	650.158	1876.88	2993.23	4232.04	11.2389	826.668
VH197	2	2	fFS25	1	2	zug	203.786	64.1827	88.8006	359.507	9.16601	0.0353086	0.0874363	723.686	1898.86	2998.78	4135.71	11.7662	880.783
VH198a	1	2	fFS25	1	2	seife	235.609	46.3174	104.636	453.035	14.5915	0.0176618	0.0690838	767.524	1987.59	3170.9	4343.2	9.29301	1337.76
VH198a	1	2	fFS25	1	2	wort	226.567	20.6813	129.847	292.518	15.3925	0.016269	0.0720053	698.018	1953.39	3037.62	4396.82	10.9737	841.822
VH198a	1	2	fFS25	1	2	zug	224.476	58.5296	112.562	313.019	10.8808	0.0274091	0.119017	771.53	1944.41	3101.71	4352.55	10.704	2412.05
VH198a	2	2	fFS25	1	2	seife	231.702	27.2829	123.215	299.1	17.7088	0.0113703	0.0635304	683.822	1965.37	3138.6	4338.24	11.1469	694.073
VH198a	2	2	fFS25	1	2	wort	219.538	32.2852	114.701	302.785	17.3975	0.019177	0.0627072	663.422	1905.3	3030.72	4387.07	11.8653	671.017
VH198a	2	2	fFS25	1	2	zug	239.026	36.7393	115.44	369.432	12.2693	0.0212545	0.0831542	800.83	1987.26	3145.67	4332.31	12.1351	1239.58
VH199a	1	2	fFS25	1	2	seife	221.015	22.6138	180.1	279.906	16.1937	0.0227066	0.0788562	664.624	2133.47	3032.24	4351.55	11.6771	710.276
VH199a	1	2	fFS25	1	2	wort	213.588	25.8091	108.281	282.56	13.808	0.0237741	0.0926804	672.838	1958.63	3024.07	4274.48	11.5141	599.582
VH199a	1	2	fFS25	1	2	zug	224.564	50.828	101.545	318.908	11.9224	0.033811	0.108582	740.569	1987.84	2999.65	4319.34	11.1631	1838.39
VH199a	2	2	fFS25	1	2	seife	225.684	19.9447	189.599	276.549	16.8173	0.0173543	0.0698436	739.991	2132.01	3109.45	4347.44	11.9173	684.01
VH199a	2	2	fFS25	1	2	wort	227.833	34.3746	180.208	471.458	16.5804	0.0223721	0.0770593	667.222	1938.15	3073.38	4262.2	12.752	465.188
VH199a	2	2	fFS25	1	2	zug	240.8	64.7503	95.2348	498.274	12.5768	0.027977	0.0709445	721.338	1954.21	3019.6	4256.84	11.8046	730.319
VH200a	1	2	fFS25	1	2	seife	187.536	32.9445	97.9223	273.705	6.92386	0.0711228	0.158416	820.979	2072.68	3077.93	4325.11	10.0691	541.739
VH200a	1	2	fFS25	1	2	wort	200.061	35.6116	120.331	294.314	10.7338	0.0304174	0.144908	757.383	1963.1	3040.03	4214.61	11.2681	550.09
VH200a	1	2	fFS25	1	2	zug	212.599	49.3289	117.305	471.264	5.5986	0.0419104	0.157728	789.301	1905.47	3034.27	4200.37	10.0478	692.658
VH200a	2	2	fFS25	1	2	seife	188.276	31.4927	103.523	280.58	9.84419	0.043631	0.110374	773.448	1917.7	2960.83	4106.89	10.0144	559.14
VH200a	2	2	fFS25	1	2	wort	194.42	20.0966	164.481	259.279	11.329	0.0279026	0.0692431	728.763	1877.29	2994.25	4156.09	10.7523	530.782
VH200a	2	2	fFS25	1	2	zug	183.623	51.2554	100.341	271.122	6.10162	0.0305873	0.0998502	915.779	1944.15	3089.02	4260.23	9.67352	699.121
VH202	1	2	fFS25	1	2	seife	200.201	62.8461	89.0145	302.326	10.982	0.0157975	0.0914081	738.733	2070.44	3189.33	4302.5	8.69908	1708.7
VH202	1	2	fFS25	1	2	wort	201.255	27.4325	113.701	252.368	9.75023	0.0241634	0.0965575	727.841	2008.33	3099.18	4254.52	8.27318	2098.01
VH202	1	2	fFS25	1	2	zug	212.435	48.3432	91.4723	291.545	8.36929	0.0235969	0.109128	823.132	2011.16	3092.49	4179.39	10.058	4189.86
VH202	2	2	fFS25	1	2	seife	228.511	36.8806	187.868	353.251	13.6547	0.0118961	0.0586744	718.719	2027.78	3215.95	4262.83	9.96751	795.157
VH202	2	2	fFS25	1	2	wort	218.199	34.2639	174.343	346.885	14.1425	0.0214851	0.0823592	694.973	1955.13	3106.53	4250.22	10.0254	812.287
VH202	2	2	fFS25	1	2	zug	247.873	69.9313	178.802	464.798	10.2842	0.0259876	0.0974829	775.388	1971.94	3124.59	4264.02	10.9241	1826.25
VH203	1	2	fFS25	1	2	seife	215.872	28.6533	170.965	306.877	13.2839	0.018555	0.0908916	694.901	2023.91	3111.89	4159.02	11.8657	704.455
VH203	1	2	fFS25	1	2	wort	206.812	18.5961	177.665	254.017	15.1683	0.017884	0.078911	686.646	1957.24	3148.73	4232.4	12.3689	706.876
VH203	1	2	fFS25	1	2	zug	226.773	40.484	178.331	406.261	11.2344	0.023585	0.0829285	711.709	1902.11	3111.75	4153.95	11.8437	724.761
VH203	2	2	fFS25	1	2	seife	212.655	15.9032	195.289	267.334	14.9248	0.0164778	0.0801586	694.172	2007.36	3072.05	4075.09	10.8371	626.324
VH203	2	2	fFS25	1	2	wort	210.368	16.3213	184.528	251.434	14.889	0.018498	0.0678101	678.514	1956.36	3126.35	4157.72	11.3747	672.604
VH203	2	2	fFS25	1	2	zug	228.588	37.8905	188.512	406.734	11.2312	0.029149	0.0964339	741.745	1855.62	3046.33	4140.73	11.3088	614.82
VH204	1	2	fFS25	1	2	seife	189.346	51.6852	90.6592	430.766	12.8871	0.0454402	0.0968243	675.635	1931.9	2966.66	4154.19	11.7821	441.832
VH204	1	2	fFS25	1	2	wort	194.758	24.4531	92.9166	268.261	14.5157	0.0266039	0.0946775	709.629	1830.85	2979.85	4174.88	13.1275	442.488
VH204	1	2	fFS25	1	2	zug	204.116	32.8744	142.34	333.277	11.4866	0.043641	0.126879	865.734	1931.03	3047.87	4205.09	12.757	649.378
VH204	2	2	fFS25	1	2	seife	203.673	20.9848	165.219	267.623	13.0966	0.0349762	0.0991035	651.05	1929.24	3003.37	4053.07	10.8239	642.846
VH204	2	2	fFS25	1	2	wort	195.444	16.1683	168.773	248.341	13.9036	0.0313492	0.096798	630.216	1801.04	2962.59	4068.43	10.6815	536.919
VH204	2	2	fFS25	1	2	zug	197.322	37.2716	106.94	280.451	9.44203	0.0376821	0.106447	839.796	1925.01	3092.87	4182.27	10.5719	618.974
VH205	1	2	fFS25	1	2	seife	196.111	35.3188	100.402	268.538	12.3425	0.0276603	0.0850219	589.959	1862.33	3080.28	4133.61	9.58343	463.196
VH205	1	2	fFS25	1	2	wort	208.133	21.9797	180.055	299.748	16.7579	0.0219974	0.0697384	704.055	1908.44	3090.1	4254.54	10.8895	458.635
VH205	1	2	fFS25	1	2	zug	216.179	33.9019	110.945	268.594	7.19524	0.0433588	0.122187	776.497	1808.81	2976.54	4154.56	10.4339	752.796
VH205	2	2	fFS25	1	2	seife	199.17	34.1413	103.533	288.208	10.3928	0.0557749	0.145086	735.267	1918.7	3005.64	4119.42	11.2594	549.484
VH205	2	2	fFS25	1	2	wort	212.131	19.5643	177.577	257.249	15.4688	0.0215971	0.0939	667.692	1900.8	2981.99	4212.43	11.1609	556
VH205	2	2	fFS25	1	2	zug	188.017	54.7634	86.9009	284.097	7.6424	0.0420998	0.141044	854.06	1890.24	3055.66	4223.4	10.5853	959.076
VH206	1	2	fFS25	1	2	seife	192.221	37.9495	87.4326	290.772	12.6006	0.0367051	0.0798974	685.339	2012.28	2908.36	4152.54	10.8033	481.157
VH206	1	2	fFS25	1	2	wort	194.902	25.1775	92.615	238.451	13.3094	0.0274348	0.0988194	729.515	1946.21	2970.77	4122.65	10.6993	494.88
VH206	1	2	fFS25	1	2	zug	216.602	46.7831	100.793	463.863	7.17496	0.0281835	0.0923935	832.073	1977.38	3020.91	4211.27	11.0788	801.444
VH206	2	2	fFS25	1	2	seife	205.57	31.4637	105.117	254.844	13.2898	0.0188622	0.067269	698.864	2026.66	2998.85	4294.02	10.32	617.69
VH206	2	2	fFS25	1	2	wort	206.218	33.6475	99.7448	322.044	13.1702	0.0216452	0.0706022	687.064	1956.92	3029.92	4169.09	10.5697	546.884
VH206	2	2	fFS25	1	2	zug	193.769	52.1414	88.884	250.112	9.94974	0.0207271	0.0764826	842.117	1981.07	3058.76	4226.87	11.4688	832.941
VH207	1	2	fFS25	1	2	seife	213.647	29.3753	174.622	287.679	8.40356	0.0268436	0.108147	652.471	1989.87	2922.66	4008.61	9.40622	1102.76
VH207	1	2	fFS25	1	2	wort	209.208	25.0665	174.215	286.241	10.0443	0.0273281	0.127832	664.884	1902.06	2876.98	4085.36	11.6517	887.864
VH207	1	2	fFS25	1	2	zug	238.4	33.6644	198.835	335.236	8.82148	0.0361989	0.095871	765.102	1913.49	2964.05	4145	10.9868	901.124
VH207	2	2	fFS25	1	2	seife	198.601	23.6001	165.548	267.976	8.50105	0.028846	0.0923888	762.284	1995.03	2956.11	4135.27	8.39585	1542.36
VH207	2	2	fFS25	1	2	wort	198.166	22.6809	153.214	272.282	13.1399	0.026097	0.0922639	630.663	1841.78	2887.49	4124.41	11.9763	757.266
VH207	2	2	fFS25	1	2	zug	211.68	20.9431	184.526	263.243	10.8214	0.0214879	0.0720119	813.819	1918.88	2976.29	4152.44	10.6838	1019.45
VH208	1	2	fFS25	1	2	seife	184.125	39.1247	99.9784	263.049	10.8291	0.0319323	0.101458	707.354	2048.19	3005.3	4091.38	9.95991	1589.21
VH208	1	2	fFS25	1	2	wort	192.402	29.8469	103.764	267.755	10.7244	0.0425911	0.123215	635.928	1912.93	2919.52	4067.64	10.7244	1843.48
VH208	1	2	fFS25	1	2	zug	177.031	48.7482	96.3829	338.683	7.43694	0.0359275	0.121735	768.826	1908.85	3016.67	4120.32	11.5766	2804.51
VH208	2	2	fFS25	1	2	seife	202.679	26.3176	169.535	275.863	12.3375	0.0295195	0.0810205	719.952	2111.74	3012.21	4148.13	9.86287	653.371
VH208	2	2	fFS25	1	2	wort	186.593	14.403	164.736	236.337	11.4431	0.0362474	0.101326	654.393	2023.28	2954.67	4122.8	10.8855	777.85
VH208	2	2	fFS25	1	2	zug	207.147	51.2455	100.128	469.962	8.26958	0.0473792	0.141474	752.045	1912.28	2997.56	4117.35	10.9411	1845.67
VH210	1	2	fFS25	1	2	seife	181.072	32.8618	123.942	278.621	16.1161	0.0250508	0.0674626	715.836	2020.13	3089.47	4166.34	10.8942	369.645
VH210	1	2	fFS25	1	2	wort	179.405	35.2615	128.532	276.822	14.6227	0.0293275	0.075954	629.531	1917.5	3098.29	4224.83	11.8704	417.542
VH210	1	2	fFS25	1	2	zug	183.421	37.4953	136.977	254.062	13.6504	0.0293811	0.0838487	810.297	1973.43	3073.98	4110.18	11.721	511.375
VH210	2	2	fFS25	1	2	seife	192.058	39.7469	142.523	308.139	16.9858	0.0201493	0.05934	721.87	2092.52	3120.15	4178.53	12.3868	389.22
VH210	2	2	fFS25	1	2	wort	177.335	20.445	146.709	243.6	16.9793	0.0219772	0.0647167	614.944	1916.51	3079.52	4108.02	13.1966	486.381
VH210	2	2	fFS25	1	2	zug	179.733	37.633	140.386	285.537	13.158	0.0341003	0.0814989	796.708	2004.2	3142.29	4122.39	11.776	410.64
VH212	1	2	fFS25	1	2	seife	212.994	44.5439	99.9057	498.629	16.2453	0.0219655	0.0881594	615.579	2009.2	2942.84	4108.86	11.4025	403.143
VH212	1	2	fFS25	1	2	wort	216.934	95.8608	89.3256	487.532	12.3068	0.0376807	0.125297	658.531	1991.28	2933.17	4129.34	11.401	416.106
VH212	1	2	fFS25	1	2	zug	228.774	65.8634	88.1461	487.074	12.0068	0.0290006	0.109991	741.375	1968.54	2988.58	4130.04	11.6748	432.027
VH212	2	2	fFS25	1	2	seife	210.535	24.4373	99.8947	264.038	17.9042	0.0166999	0.0680298	695.158	2103.89	3034.72	4201.97	13.1661	411.425
VH212	2	2	fFS25	1	2	wort	226.392	51.833	92.1933	499.349	16.8187	0.0250981	0.10992	601.84	1938.47	2925.81	4128.63	12.6241	353.564
VH212	2	2	fFS25	1	2	zug	242.54	73.3512	90.0667	495.302	12.7273	0.028162	0.102926	764.473	1984.23	3040.9	4181.3	11.608	478.379
VH213	1	2	fFS25	1	2	seife	245.233	18.491	219.429	298.454	15.1377	0.0262202	0.0819203	674.003	2174.16	3028.67	4300.55	11.479	466.88
VH213	1	2	fFS25	1	2	wort	247.276	52.6588	102.91	499.505	12.932	0.04002	0.114242	615.227	1972.42	2941.14	4247.15	12.3269	702.052
VH213	1	2	fFS25	1	2	zug	253.723	17.6586	227.853	301.438	10.6823	0.038941	0.105458	676.086	1915.71	2928.78	4258.24	11.9389	646.068
VH213	2	2	fFS25	1	2	seife	231.067	20.238	202.402	293.134	13.2785	0.0301586	0.0884788	633.305	2053.97	2973.06	4129.86	12.001	548.389
VH213	2	2	fFS25	1	2	wort	228.214	28.2386	97.1572	288.395	14.8928	0.028219	0.0872555	642.761	1934.6	2900.8	4109.13	12.8135	493.648
VH213	2	2	fFS25	1	2	zug	230.832	69.3236	103.731	444.347	10.124	0.0414531	0.121643	708.882	1909.8	2953.07	4093.85	12.4155	776.324
VH216	1	2	fFS25	1	2	seife	188.105	15.1031	152.137	235.232	12.0644	0.027072	0.09109	699.067	2008.55	3069.27	4191.92	9.19147	695.975
VH216	1	2	fFS25	1	2	wort	176.43	20.9003	104.514	222.822	12.665	0.0295045	0.0887045	673.122	1891.51	3062.59	4251.38	10.1082	580.53
VH216	1	2	fFS25	1	2	zug	213.416	53.6013	165.487	492.969	9.23377	0.0340675	0.112729	790.648	1899.69	3036.25	4179.02	10.0101	756.666
VH216	2	2	fFS25	1	2	seife	187.917	15.9629	169.033	238.26	11.4698	0.0388693	0.096519	686.172	2039.02	3056.1	4169.5	9.42143	558.811
VH216	2	2	fFS25	1	2	wort	186.003	16.9026	138.514	250.805	13.283	0.0287014	0.0894237	712.92	1975.26	3048.27	4203.4	10.8817	598.998
VH216	2	2	fFS25	1	2	zug	200.457	53.9652	105.541	448.748	8.86195	0.0329434	0.0940838	864.452	2010.14	3065.66	4190.87	10.6999	545.479
VH154	1	2	fJR20	1	1	limonade	215.926	15.8479	183.872	262.223	18.4934	0.0162028	0.0638434	789.184	2097.34	3231.87	4208.82	13.4119	371.137
VH154	1	2	fJR20	1	1	makler	209.986	30.3244	103.407	265.851	13.8153	0.0206873	0.071062	797.023	2018.93	3148.01	4245.41	12.1835	496.997
VH154	1	2	fJR20	1	1	schaf	218.908	20.3023	190.561	263.247	13.2943	0.0178299	0.0751006	846.905	2045.84	3138.72	4180.34	12.0525	1004.85
VH154	2	2	fJR20	1	1	limonade	211.932	14.2584	186.832	250.097	17.7296	0.0165031	0.0568489	663.109	2064.47	3188.05	4208.68	13.4044	438.399
VH154	2	2	fJR20	1	1	makler	207.284	31.1881	95.7419	278.892	14.417	0.0192008	0.064421	738.206	2044.31	3095.41	4176.54	13.7239	364.902
VH154	2	2	fJR20	1	1	schaf	227.51	19.0437	202.082	282.192	14.1096	0.0162481	0.0623558	804.978	2033.79	3103.58	4235.98	13.4409	889.819
VH157	1	2	fJR20	1	1	limonade	187.426	20.0029	152.493	248.112	18.9576	0.0156067	0.0549288	800.623	2026.65	3135.04	4267.2	15.1902	361.871
VH157	1	2	fJR20	1	1	makler	185.039	23.5735	146.815	260.176	13.9729	0.0288965	0.072836	768.32	1975.36	3022.02	4189.51	14.337	485.82
VH157	1	2	fJR20	1	1	schaf	189.801	22.709	159.955	264.262	11.9927	0.0259356	0.0716136	862.344	2006.49	3108.28	4288.92	14.1535	931.882
VH157	2	2	fJR20	1	1	limonade	194.123	22.423	99.2429	246.995	18.9145	0.0147595	0.0542822	721.485	2072.5	3183.36	4250.18	12.3364	386.862
VH157	2	2	fJR20	1	1	makler	208.721	31.3134	175.16	337.148	15.2916	0.0213654	0.0716652	752.811	1984.52	3089.93	4265.09	13.2073	498.7
VH157	2	2	fJR20	1	1	schaf	188.643	21.2768	160.089	269.859	11.1027	0.0293837	0.104565	763.636	1952.11	3086.71	4161.14	12.44	747.816
VH158	1	2	fJR20	1	1	limonade	213.734	15.6657	189.817	281.375	12.67	0.0236932	0.0946715	767.591	2147.02	3196.13	4345.57	9.23427	1056.95
VH158	1	2	fJR20	1	1	makler	214.843	22.0703	99.8098	252.438	11.2349	0.0293303	0.0931798	665.756	1993.04	2964.1	4344.33	10.2834	870.035
VH158	1	2	fJR20	1	1	schaf	209.805	19.3779	191.239	271.594	8.75771	0.0219869	0.0902138	705.876	1988.72	2962.74	4164.99	9.78657	2832.75
VH158	2	2	fJR20	1	1	limonade	201.423	29.3044	91.2157	274.976	11.1661	0.0256555	0.0789653	744.948	2096.62	3233.92	4290.77	9.98761	875.247
VH158	2	2	fJR20	1	1	makler	219.04	37.9993	100.344	292.162	9.16508	0.0292976	0.095952	720.357	2035.21	2951.78	4251.74	9.30465	1017.14
VH158	2	2	fJR20	1	1	schaf	222.04	14.6125	203.532	264.624	9.58794	0.0288802	0.10262	719.345	1951.13	2929.97	4054.09	10.0915	2137.26
VH160	1	2	fJR20	1	1	limonade	226.219	31.6516	183.912	342.523	15.1146	0.021723	0.0762741	674.505	2099.03	3224.16	4333.06	8.04799	445.987
VH160	1	2	fJR20	1	1	makler	184.282	58.3807	103.401	412.681	13.3868	0.0245045	0.107619	693.412	1896.45	3044.99	4261.37	9.44818	420.763
VH160	1	2	fJR20	1	1	schaf	198.436	32.3222	106.652	268.735	12.327	0.0207776	0.0834939	778.039	1957.8	3143.6	4378.83	7.859	888.827
VH160	2	2	fJR20	1	1	limonade	221.393	17.5335	189.938	275.542	18.5583	0.0146057	0.0566328	728.198	2023.73	3183.85	4318.43	11.261	372.718
VH160	2	2	fJR20	1	1	makler	212.137	34.5531	104.383	307.771	16.2382	0.0139724	0.0570624	733.645	1889.01	3083.42	4291.33	10.7565	420.616
VH160	2	2	fJR20	1	1	schaf	208.79	34.0109	112.985	274.42	13.2605	0.0177649	0.0703228	748.6	1902.31	3080.64	4336.96	8.97623	771.448
VH162	1	2	fJR20	1	1	limonade	228.968	69.8309	183.273	499.874	18.4891	0.0218978	0.0582346	677.786	2077.88	3051.13	4176.48	12.4981	459.867
VH162	1	2	fJR20	1	1	makler	200.549	33.9847	101.703	254.903	13.2202	0.0246803	0.0654647	641.751	1860.3	2942.95	4053.36	11.4759	438.951
VH162	1	2	fJR20	1	1	schaf	202.376	27.1783	102.062	251.16	10.5348	0.0350887	0.0894235	731.151	1914.91	2942.22	4120.57	11.4892	1144.43
VH162	2	2	fJR20	1	1	limonade	213.205	23.2921	179.827	273.546	18.302	0.0162926	0.0511957	622.877	1950.41	3053.53	4178.1	10.9849	401.037
VH162	2	2	fJR20	1	1	makler	213.837	25.493	115.517	256.854	14.9864	0.0195178	0.0688262	684.224	1896.64	2953.02	4145.21	9.80479	442.789
VH162	2	2	fJR20	1	1	schaf	205.197	20.0785	100.414	253.829	12.5088	0.0217851	0.0766133	805.696	2023.24	3045.95	4190.34	10.0493	954.063
VH163	1	2	fJR20	1	1	limonade	200.55	22.5155	159.899	269.315	15.1939	0.019027	0.0587273	627.988	1929.98	3057.18	4242.59	10.0639	457.518
VH163	1	2	fJR20	1	1	makler	202.057	24.5314	170.679	267.472	12.1376	0.0216385	0.0677058	740.183	1985.29	2965.91	4226.48	9.17383	608.791
VH163	1	2	fJR20	1	1	schaf	196.718	31.9489	99.9546	257.627	8.83524	0.0300624	0.0856742	883.505	1930.5	3096.9	4132.27	9.02286	1378.39
VH163	2	2	fJR20	1	1	limonade	196.316	27.3538	98.2199	300.499	14.8775	0.0201329	0.0705888	661.624	1851.34	2925.48	3939.38	10.3059	398.269
VH163	2	2	fJR20	1	1	makler	186.789	46.0352	100.757	428.652	11.4378	0.0303211	0.087147	691.503	1913.97	2895.28	4101.05	10.2356	685.248
VH163	2	2	fJR20	1	1	schaf	189.879	27.5569	147.214	256.174	8.5292	0.0359524	0.0850912	849.124	1922.53	3046.51	4177.29	9.83298	1251.02
VH164	1	2	fJR20	1	1	limonade	179.959	21.3182	119.943	230.116	15.4548	0.0212295	0.0740089	675.808	1948.94	3112.3	4314.77	12.053	491.406
VH164	1	2	fJR20	1	1	makler	190.701	26.5774	144.244	271.021	14.4329	0.0207932	0.0883348	726.272	1894.99	2971.41	4176.9	13.087	588.65
VH164	1	2	fJR20	1	1	schaf	192.066	44.2485	148.893	432.794	10.6811	0.0271078	0.0730539	748.651	1859.29	2984.58	4205.16	13.1987	1201.61
VH164	2	2	fJR20	1	1	limonade	195.884	20.3783	165.108	259.001	17.2577	0.0158002	0.0636805	630.302	1965.21	3109.01	4302.61	10.6421	439.19
VH164	2	2	fJR20	1	1	makler	193.306	22.3404	163.695	287.758	11.6947	0.0277842	0.10183	706.945	1913.63	3040.52	4292.5	10.4404	584.75
VH164	2	2	fJR20	1	1	schaf	189.92	53.2958	99.9173	493.126	7.29052	0.0369697	0.125308	784.682	1941.43	3069.82	4284.05	10.8876	1869.07
VH168	1	2	fJR20	1	1	limonade	194.201	15.6646	165.737	253.338	16.2871	0.0203583	0.0706259	654.712	1935.13	3082.5	4220.08	11.7791	420.717
VH168	1	2	fJR20	1	1	makler	197.563	16.3535	170.414	249.759	14.8426	0.0230715	0.0764313	732.97	1854.8	2931.56	4109.58	11.9859	437.501
VH168	1	2	fJR20	1	1	schaf	203.025	42.0258	173.531	494.056	12.3407	0.0253181	0.0733149	800.854	1889.99	3042.06	4182.82	10.9874	912.042
VH168	2	2	fJR20	1	1	limonade	201.972	14.565	167.362	243.531	16.8862	0.0186192	0.0699333	657.992	1941.99	2993.06	4053.17	10.0762	423.811
VH168	2	2	fJR20	1	1	makler	194.519	28.2014	88.5693	245.134	10.8294	0.0293971	0.0908696	677.856	1834.99	2903.88	3979.3	10.0595	489.728
VH168	2	2	fJR20	1	1	schaf	201.522	34.6896	88.8024	332.044	11.3079	0.0242834	0.0858656	748.3	1834.62	2992.49	3978.68	9.96649	825.385
VH172	1	2	fJR20	1	1	limonade	208.728	49.9798	99.897	398.487	14.4868	0.0187419	0.0607718	692.381	1935.34	3009.21	4207.15	9.62541	569.027
VH172	1	2	fJR20	1	1	makler	219.934	20.0939	192.083	273.745	13.5344	0.0181417	0.0678067	738.274	1874.22	2913.13	4213.93	11.6696	596.141
VH172	1	2	fJR20	1	1	schaf	208.966	35.9544	88.6172	279.052	9.63965	0.0209872	0.108352	916.139	1993.5	3047.95	4169.04	10.2049	1383.57
VH172	2	2	fJR20	1	1	limonade	221.098	18.294	163.605	281.654	15.6537	0.0160078	0.0616841	696.997	1960.1	3034.89	4288.12	11.3519	542.237
VH172	2	2	fJR20	1	1	makler	215.946	22.4985	178.053	282.979	13.3624	0.0186262	0.0802328	689.913	1831.48	2871.83	4245.77	10.9509	580.41
VH172	2	2	fJR20	1	1	schaf	210.629	17.6193	186.932	270.892	10.6002	0.0170539	0.0900233	846.342	1943.27	3011.62	4261.76	10.3918	2011.06
VH173	1	2	fJR20	1	1	limonade	208.664	43.9356	176.885	478.435	15.8864	0.021526	0.0786269	670.513	2028.47	3227.48	4151.24	10.6056	364.29
VH173	1	2	fJR20	1	1	makler	202.009	16.8549	170.841	245.21	13.7186	0.0196919	0.0843949	755.096	1941.75	3121.77	4123.99	11.0067	404.442
VH173	1	2	fJR20	1	1	schaf	200.344	20.5663	153.722	255.43	11.4563	0.0275459	0.0969452	729	1901.32	3125.39	4146.88	10.6031	717.352
VH173	2	2	fJR20	1	1	limonade	209.698	49.4188	177.77	497.011	15.1779	0.0193661	0.0596735	718.953	2049.6	3158.75	4178.28	10.4497	421.398
VH173	2	2	fJR20	1	1	makler	200.062	19.2795	166.018	272.866	13.9785	0.0228878	0.0830317	698.291	1861.6	3012.05	4146.6	10.5417	425.425
VH173	2	2	fJR20	1	1	schaf	199.09	20.2967	168.144	252.179	10.9774	0.02634	0.11092	810.939	1922.86	3082.88	4134.16	10.3603	1231.28
VH174	1	2	fJR20	1	1	limonade	186.024	24.2518	92.6017	246.944	15.531	0.0324793	0.0853355	702.243	1947.66	2957.53	4069.34	10.9815	350.45
VH174	1	2	fJR20	1	1	makler	192.188	39.1448	88.4448	433.377	12.3475	0.0249374	0.07651	734.25	1904.26	2905.82	4037.58	11.0567	409.781
VH174	1	2	fJR20	1	1	schaf	172.324	32.6471	88.5072	240.139	8.62816	0.0407597	0.132153	844.763	1940.6	2913.84	4024.45	10.2984	610.494
VH174	2	2	fJR20	1	1	limonade	190.571	17.0686	158.991	234.751	11.1391	0.0498278	0.122145	804.265	2075.52	3073.69	4075.91	10.8235	338.764
VH174	2	2	fJR20	1	1	makler	180.163	58.1753	101.229	469.971	9.15198	0.0467364	0.148985	740.01	1942.39	3005.75	4008.65	9.97576	491.658
VH174	2	2	fJR20	1	1	schaf	185.17	31.7702	101.396	235.697	3.4253	0.0884196	0.220447	945.709	2065.95	3086.97	4170.27	10.287	1049.85
VH178	1	2	fJR20	1	1	limonade	147.629	8.56753	132.464	175.879	16.7804	0.0223031	0.0961409	693.719	1918.68	3021.92	4262.93	13.398	284.58
VH178	1	2	fJR20	1	1	makler	150.742	12.021	136.657	208.538	14.4947	0.0274675	0.103175	710.362	1964.92	2995.54	4226.39	11.6662	306.181
VH178	1	2	fJR20	1	1	schaf	143.857	11.069	122.437	177.908	10.5239	0.0386431	0.135459	832.393	1933.37	3092.9	4215.4	12.6664	751.991
VH178	2	2	fJR20	1	1	limonade	132.355	13.57	109.276	182.258	15.183	0.023218	0.0881814	678.49	1916.96	3046.09	4207.85	12.6242	363.442
VH178	2	2	fJR20	1	1	makler	133.645	11.6099	111.371	174.855	13.9147	0.0430138	0.103159	669.43	1871.73	2958.16	4192.89	12.2206	290.932
VH178	2	2	fJR20	1	1	schaf	133.108	11.1346	114.093	163.211	10.6108	0.0441277	0.116841	783.677	1935.66	3028.25	4223.11	12.4438	559.814
VH179	1	2	fJR20	1	1	limonade	208.985	55.2382	140.672	470.701	10.4813	0.0421728	0.107301	713.901	2016.46	3081.27	4217.67	9.80146	576.129
VH179	1	2	fJR20	1	1	makler	208.574	37.417	104.348	399.014	9.18907	0.0309324	0.105885	690.772	1928.81	2974.03	4220.93	10.3592	566.927
VH179	1	2	fJR20	1	1	schaf	187.952	47.1951	103.924	274.204	6.04859	0.0378471	0.171114	785.457	1914.8	3076.86	4233.63	11.6741	1149.91
VH179	2	2	fJR20	1	1	limonade	204.338	67.8958	93.1068	468.487	11.713	0.0309731	0.0893945	750.55	2014.99	3108.16	4275.22	10.2901	623.484
VH179	2	2	fJR20	1	1	makler	183.532	38.9994	89.3007	251.619	8.85684	0.0360397	0.124124	707.652	1877.78	2917.25	4266.83	11.1127	606.957
VH179	2	2	fJR20	1	1	schaf	177.213	52.5731	91.6001	269.695	6.32341	0.0329435	0.153899	867.079	1989.91	3053.61	4297.43	11.2399	1044.81
VH180	1	2	fJR20	1	1	limonade	228.622	16.6731	199.822	285.448	15.3833	0.0146201	0.0732436	685.583	2072.23	3143.66	4241.22	10.1058	508.85
VH180	1	2	fJR20	1	1	makler	224.417	24.8296	183.052	294.456	12.3064	0.0225847	0.0826084	651.862	1967.76	3011.94	4143.02	9.75819	519.794
VH180	1	2	fJR20	1	1	schaf	214.571	21.8415	178.794	278.441	10.8813	0.0243485	0.0828912	763.898	1858.47	2953.41	4236.38	10.6062	1320.29
VH180	2	2	fJR20	1	1	limonade	216.468	17.7366	182.97	273.053	14.2401	0.0226405	0.0896266	699.65	2101.83	3195.65	4325.79	9.70314	486.979
VH180	2	2	fJR20	1	1	makler	219.536	28.4265	98.8507	292.01	14.0015	0.0246787	0.0903621	695.108	1992.9	3034.3	4131.34	11.2184	430.703
VH180	2	2	fJR20	1	1	schaf	212.135	21.1785	179.319	262.773	9.22583	0.0321047	0.0981899	825.657	2045.18	3052.64	4141.45	9.58686	1267.73
VH181	1	2	fJR20	1	1	limonade	226.154	15.436	199.445	284.808	18.3668	0.0150851	0.0608744	670.463	1929.36	3088.97	4286.89	14.4441	419.925
VH181	1	2	fJR20	1	1	makler	224.473	24.149	106.944	284.949	13.2602	0.0183827	0.0619452	727.116	1958.99	3002.16	4324.53	12.6246	601.795
VH181	1	2	fJR20	1	1	schaf	229.873	19.4296	204.823	280.547	11.2657	0.0220796	0.0850347	757.379	1925.73	3054.11	4236.63	12.0124	1164.49
VH181	2	2	fJR20	1	1	limonade	227.368	14.1912	196.825	269.712	16.8234	0.0149716	0.0657966	619.393	1940.18	3015.27	4208.21	8.70914	468.364
VH181	2	2	fJR20	1	1	makler	222.959	23.2041	116.141	276.655	12.9394	0.0188541	0.0845733	684.709	1971.21	2923.7	4322.32	9.50236	580
VH181	2	2	fJR20	1	1	schaf	217.395	34.7417	91.4303	275.321	10.4016	0.0222258	0.0883523	797.445	1986.17	2996.93	4203.92	8.36362	1381.07
VH182	1	2	fJR20	1	1	limonade	217.215	32.7665	184.94	427.533	16.8231	0.0193251	0.0687701	701.434	1923	3065.66	4181.97	11.0006	393.98
VH182	1	2	fJR20	1	1	makler	227.389	41.0265	184.182	493.005	14.6253	0.0188381	0.0842603	707.866	1885.06	2985.51	4099.14	9.23901	425.986
VH182	1	2	fJR20	1	1	schaf	200.201	49.9763	88.7642	295.565	10.9542	0.0291527	0.114512	768.157	1827.81	3005.24	4111.61	8.82916	896.605
VH182	2	2	fJR20	1	1	limonade	238.971	36.1693	179.967	307.377	18.4925	0.0103656	0.0630338	800.981	2006.94	3154.16	4240.49	11.7611	382.03
VH182	2	2	fJR20	1	1	makler	244.296	44.6233	193.138	445.804	16.356	0.014979	0.0752229	704.416	1882.58	3035.05	4112.32	11.9619	438.433
VH182	2	2	fJR20	1	1	schaf	248.262	55.3817	192.517	459.318	13.1356	0.0204413	0.0919624	864.668	1979.53	3167.45	4231.17	10.7481	631.416
VH183	1	2	fJR20	1	1	limonade	203.127	45.0229	95.5584	303.7	12.4407	0.0256329	0.077409	804.39	1962.57	3215.21	4291.1	12.0198	491.729
VH183	1	2	fJR20	1	1	makler	199.577	38.3746	111.604	294.718	13.6692	0.0239492	0.0827763	679.257	1880	2969.16	4179.3	11.3396	478.174
VH183	1	2	fJR20	1	1	schaf	213.471	39.7999	100.953	303.19	10.8418	0.0276362	0.0894984	886.706	1894.67	3124.08	4278.87	12.0186	1042.71
VH183	2	2	fJR20	1	1	limonade	209.123	20.3254	181.053	290.336	14.9655	0.0214359	0.0635142	791.674	2002.83	3195.9	4272.79	10.8092	451.619
VH183	2	2	fJR20	1	1	makler	206.55	21.9365	172.543	276.036	14.4681	0.0217714	0.0785332	691.795	1852.48	2951.72	4135.5	11.7596	442.805
VH183	2	2	fJR20	1	1	schaf	196.639	33.2212	114.621	259.147	9.67452	0.0238933	0.0819907	868.986	1928.55	3086.84	4197.64	10.0993	1007.31
[truncated: 6,954 more rows]

## Sheet: Stimulus speakers
StimulusSpeaker	SexStimulusSpeaker_1f2m	AttractivenessStimulusSpeaker_1attr2unattr	Sentence	MeanF0_Hz	F0_SD	F0_min	F0_max	HNR	Jitter	Shimmer	F1_Hz	F2_Hz	F3_Hz	F4_Hz	LoudnessSD_dB	CentreOfGravity_Hz
[truncated: 768 more rows]

[truncated: 3 more sheets: Control w Default Presettings, Experimental w Default Presetti, Hormones of participants]
